# Supplementary material for: Electrochemical study of 2-amino-5-mercapto-1,3,4-thiadiazole in the absence and presence of p-benzoquinone: an efficient strategy for the electrosynthesis of new 1,3,4-thiadiazole derivatives
Source: RSC Adv. 2023 Jan 19;13(5):3083–94. doi: 10.1039/d2ra07250e (PMC9850745; doi:10.1039/d2ra07250e)
Supplement: RA-013-D2RA07250E-s002 [file RA-013-D2RA07250E-s002.zip]

Archive with 74 entries (58 files):
- Original files of spectra/
- Original files of spectra/ATB/
- Original files of spectra/ATB/13C-NMR/
- Original files of spectra/ATB/13C-NMR/acqu
- Original files of spectra/ATB/13C-NMR/acqus
- Original files of spectra/ATB/13C-NMR/audita.txt
- Original files of spectra/ATB/13C-NMR/cpdprg2
- Original files of spectra/ATB/13C-NMR/fid
- Original files of spectra/ATB/13C-NMR/format.temp
- Original files of spectra/ATB/13C-NMR/pdata/
- Original files of spectra/ATB/13C-NMR/pdata/1/
- Original files of spectra/ATB/13C-NMR/pdata/1/1i
- Original files of spectra/ATB/13C-NMR/pdata/1/1r
- Original files of spectra/ATB/13C-NMR/pdata/1/auditp.txt
- Original files of spectra/ATB/13C-NMR/pdata/1/intrng
- Original files of spectra/ATB/13C-NMR/pdata/1/meta
- Original files of spectra/ATB/13C-NMR/pdata/1/meta.ext
- Original files of spectra/ATB/13C-NMR/pdata/1/outd
- Original files of spectra/ATB/13C-NMR/pdata/1/proc
- Original files of spectra/ATB/13C-NMR/pdata/1/procs
- Original files of spectra/ATB/13C-NMR/pdata/1/title
- Original files of spectra/ATB/13C-NMR/pulseprogram
- Original files of spectra/ATB/13C-NMR/scon
- Original files of spectra/ATB/1H-NMR/
- Original files of spectra/ATB/1H-NMR/acqu
- Original files of spectra/ATB/1H-NMR/acqus
- Original files of spectra/ATB/1H-NMR/audita.txt
- Original files of spectra/ATB/1H-NMR/fid
- Original files of spectra/ATB/1H-NMR/format.temp
- Original files of spectra/ATB/1H-NMR/pdata/
- Original files of spectra/ATB/1H-NMR/pdata/1/
- Original files of spectra/ATB/1H-NMR/pdata/1/1i
- Original files of spectra/ATB/1H-NMR/pdata/1/1r
- Original files of spectra/ATB/1H-NMR/pdata/1/auditp.txt
- Original files of spectra/ATB/1H-NMR/pdata/1/intrng
- Original files of spectra/ATB/1H-NMR/pdata/1/meta
- Original files of spectra/ATB/1H-NMR/pdata/1/meta.ext
- Original files of spectra/ATB/1H-NMR/pdata/1/outd
- Original files of spectra/ATB/1H-NMR/pdata/1/proc
- Original files of spectra/ATB/1H-NMR/pdata/1/procs
- Original files of spectra/ATB/1H-NMR/pdata/1/title
- Original files of spectra/ATB/1H-NMR/pulseprogram
- Original files of spectra/ATB/1H-NMR/scon
- Original files of spectra/ATB/IR/
- Original files of spectra/ATB/IR/ATB.csv
- Original files of spectra/ATB/MS/
- Original files of spectra/ATB/MS/ATB MS.xlsx
- Original files of spectra/ATB/MS/MS HP Conditios.xls
- Original files of spectra/ATD/
- Original files of spectra/ATD/1H-NMR/
- Original files of spectra/ATD/1H-NMR/acqu
- Original files of spectra/ATD/1H-NMR/acqus
- Original files of spectra/ATD/1H-NMR/audita.txt
- Original files of spectra/ATD/1H-NMR/fid
- Original files of spectra/ATD/1H-NMR/format.temp
- Original files of spectra/ATD/1H-NMR/pdata/
- Original files of spectra/ATD/1H-NMR/pdata/1/
- Original files of spectra/ATD/1H-NMR/pdata/1/1i
- Original files of spectra/ATD/1H-NMR/pdata/1/1r
- Original files of spectra/ATD/1H-NMR/pdata/1/auditp.txt
- Original files of spectra/ATD/1H-NMR/pdata/1/intrng
- Original files of spectra/ATD/1H-NMR/pdata/1/meta
- Original files of spectra/ATD/1H-NMR/pdata/1/meta.ext
- Original files of spectra/ATD/1H-NMR/pdata/1/outd
- Original files of spectra/ATD/1H-NMR/pdata/1/proc
- Original files of spectra/ATD/1H-NMR/pdata/1/procs
- Original files of spectra/ATD/1H-NMR/pdata/1/title
- Original files of spectra/ATD/1H-NMR/pulseprogram
- Original files of spectra/ATD/1H-NMR/scon
- Original files of spectra/ATD/IR/
- Original files of spectra/ATD/IR/ATD.csv
- Original files of spectra/ATD/MS/
- Original files of spectra/ATD/MS/ATD MS.xlsx
- Original files of spectra/ATD/MS/MS HP Conditios.xls
