# Supplementary material for: Electrochemical study of 2-amino-5-mercapto-1,3,4-thiadiazole in the absence and presence of p-benzoquinone: an efficient strategy for the electrosynthesis of new 1,3,4-thiadiazole derivatives
Source: RSC Adv. 2023 Jan 19;13(5):3083–94. doi: 10.1039/d2ra07250e (PMC9850745; doi:10.1039/d2ra07250e)
Supplement: RA-013-D2RA07250E-s002 [file RA-013-D2RA07250E-s002.zip › Original files of spectra/ATB/13C-NMR/acqus]

##TITLE= Parameter file, XWIN-NMR		Version 3.1
##JCAMPDX= 5.0
##DATATYPE= Parameter Values
##ORIGIN= UXNMR, Bruker Analytische Messtechnik GmbH
##OWNER= root
$$ Tue Oct 18 07:01:26 2016 W. Europe Standard Time (UT+1h)  Administrator@NMRWINPC
$$ C:/Bruker/XWIN-NMR/data/service/nmr/hamedan/583/acqus
##$AMP= (0..31)
100 100 100 100 100 100 100 100 100 100 100 100 100 100 100 100 100 100 
100 100 100 100 100 100 100 100 100 100 100 100 100 100 
##$AQSEQ= 0
##$AQ_mod= 3
##$AUNM= <au_zg>
##$AUTOPOS= <>
##$BF1= 75.467749
##$BF2= 300.13
##$BF3= 300.13
##$BF4= 300.13
##$BF5= 300.13
##$BF6= 300.13
##$BF7= 300.13
##$BF8= 300.13
##$BYTORDA= 1
##$CFDGTYP= 0
##$CFRGTYP= 5
##$CNST= (0..31)
1 1 145 1 1 1 1 1 1 1 1 1 1 1 1 1 1 1 1 1 1 1 1 1 1 1 1 1 1 1 1 1 
##$CPDPRG= <waltz16>
##$CPDPRG1= <>
##$CPDPRG2= <waltz16>
##$CPDPRG3= <>
##$CPDPRG4= <mlev>
##$CPDPRG5= <mlev>
##$CPDPRG6= <mlev>
##$CPDPRG7= <mlev>
##$CPDPRG8= <mlev>
##$CPDPRGB= <>
##$CPDPRGT= <>
##$D= (0..31)
0 2 0.00345 0 0 0 0 0 0 0.06 0 0.03 2e-05 3e-06 0 0 0 0 0 0 0 0 0 0 0 
0 0 0 0 0 0 0 
##$DATE= 1476740921
##$DBL= (0..7)
120 120 120 120 120 120 120 120 
##$DBP= (0..7)
150 150 150 150 150 150 150 150 
##$DBP07= 0
##$DBPNAM0= <>
##$DBPNAM1= <>
##$DBPNAM2= <>
##$DBPNAM3= <>
##$DBPNAM4= <>
##$DBPNAM5= <>
##$DBPNAM6= <>
##$DBPNAM7= <>
##$DBPOAL= (0..7)
0.5 0.5 0.5 0.5 0.5 0.5 0.5 0.5 
##$DBPOFFS= (0..7)
0 0 0 0 0 0 0 0 
##$DE= 6
##$DECBNUC= <off>
##$DECIM= 8
##$DECNUC= <off>
##$DECSTAT= 4
##$DIGMOD= 1
##$DIGTYP= 7
##$DL= (0..7)
0 120 120 120 120 120 120 120 
##$DP= (0..7)
150 150 150 150 150 150 150 150 
##$DP07= 0
##$DPNAME0= <>
##$DPNAME1= <>
##$DPNAME2= <>
##$DPNAME3= <>
##$DPNAME4= <>
##$DPNAME5= <>
##$DPNAME6= <>
##$DPNAME7= <>
##$DPOAL= (0..7)
0.5 0.5 0.5 0.5 0.5 0.5 0.5 0.5 
##$DPOFFS= (0..7)
0 0 0 0 0 0 0 0 
##$DQDMODE= 0
##$DR= 17
##$DS= 2
##$DSLIST= <SSSSSSSSSSSSSSS>
##$DSPFIRM= 0
##$DSPFVS= 12
##$DTYPA= 0
##$EXP= <>
##$F1LIST= <111111111111111>
##$F2LIST= <222222222222222>
##$F3LIST= <333333333333333>
##$FCUCHAN= (0..9)
0 2 1 0 0 0 0 0 0 0 
##$FL1= 83
##$FL2= 83
##$FL3= 83
##$FL4= 83
##$FOV= 20
##$FQ1LIST= <freqlist>
##$FQ2LIST= <freqlist>
##$FQ3LIST= <freqlist>
##$FQ4LIST= <freqlist>
##$FQ5LIST= <freqlist>
##$FQ6LIST= <freqlist>
##$FQ7LIST= <freqlist>
##$FQ8LIST= <freqlist>
##$FS= (0..7)
83 83 83 83 83 83 83 83 
##$FTLPGN= 0
##$FW= 90000
##$FnMODE= 0
##$GP031= 0
##$GPNAM0= <SINE.100>
##$GPNAM1= <SINE.100>
##$GPNAM10= <SINE.100>
##$GPNAM11= <SINE.100>
##$GPNAM12= <SINE.100>
##$GPNAM13= <SINE.100>
##$GPNAM14= <SINE.100>
##$GPNAM15= <SINE.100>
##$GPNAM16= <SINE.100>
##$GPNAM17= <SINE.100>
##$GPNAM18= <SINE.100>
##$GPNAM19= <SINE.100>
##$GPNAM2= <SINE.100>
##$GPNAM20= <SINE.100>
##$GPNAM21= <SINE.100>
##$GPNAM22= <SINE.100>
##$GPNAM23= <SINE.100>
##$GPNAM24= <SINE.100>
##$GPNAM25= <SINE.100>
##$GPNAM26= <SINE.100>
##$GPNAM27= <SINE.100>
##$GPNAM28= <SINE.100>
##$GPNAM29= <SINE.100>
##$GPNAM3= <SINE.100>
##$GPNAM30= <SINE.100>
##$GPNAM31= <SINE.100>
##$GPNAM4= <SINE.100>
##$GPNAM5= <SINE.100>
##$GPNAM6= <SINE.100>
##$GPNAM7= <SINE.100>
##$GPNAM8= <SINE.100>
##$GPNAM9= <SINE.100>
##$GPX= (0..31)
0 0 0 0 0 0 0 0 0 0 0 0 0 0 0 0 0 0 0 0 0 0 0 0 0 0 0 0 0 0 0 0 
##$GPY= (0..31)
0 0 0 0 0 0 0 0 0 0 0 0 0 0 0 0 0 0 0 0 0 0 0 0 0 0 0 0 0 0 0 0 
##$GPZ= (0..31)
0 0 0 0 0 0 0 0 0 0 0 0 0 0 0 0 0 0 0 0 0 0 0 0 0 0 0 0 0 0 0 0 
##$GRDPROG= <>
##$HDDUTY= 20
##$HDRATE= 20
##$HGAIN= (0..3)
0 0 0 0 
##$HL1= 3
##$HL2= 83
##$HL3= 83
##$HL4= 83
##$HOLDER= 0
##$HPMOD= (0..7)
0 0 0 0 0 0 0 0 
##$HPPRGN= 0
##$IN= (0..31)
0.001 0.001 0.001 0.001 0.001 0.001 0.001 0.001 0.001 0.001 0.001 0.001 
0.001 0.001 0.001 0.001 0.001 0.001 0.001 0.001 0.001 0.001 0.001 0.001 
0.001 0.001 0.001 0.001 0.001 0.001 0.001 0.001 
##$INP= (0..31)
0 0 0 0 0 0 0 0 0 0 0 0 0 0 0 0 0 0 0 0 0 0 0 0 0 0 0 0 0 0 0 0 
##$INSTRUM= <spect>
##$L= (0..31)
1 1 1 1 1 1 1 1 1 1 1 1 1 1 1 1 1 1 1 1 1 1 1 1 1 1 1 1 1 1 1 1 
##$LFILTER= 100
##$LGAIN= -10
##$LOCKED= yes
##$LOCKPOW= -35
##$LOCNUC= <2H>
##$LOCPHAS= 169.2
##$LOCSHFT= yes
##$LTIME= 0.100000001490116
##$MASR= 4200
##$MASRLST= <masrlst>
##$NBL= 1
##$NC= -1
##$NS= 10240
##$NUC1= <13C>
##$NUC2= <1H>
##$NUC3= <off>
##$NUC4= <off>
##$NUC5= <off>
##$NUC6= <off>
##$NUC7= <off>
##$NUC8= <off>
##$NUCLEI= 0
##$NUCLEUS= <off>
##$O1= 7546.77490000688
##$O2= 1200.5199999976
##$O3= 0
##$O4= 0
##$O5= 0
##$O6= 0
##$O7= 0
##$O8= 0
##$OBSCHAN= (0..9)
0 0 0 0 0 0 0 0 0 0 
##$OVERFLW= 0
##$P= (0..31)
7 14.5 14 11 22 0 0 0 0 0 0 0 0 0 0 200000 0 0 0 0 0 0 0 0 0 0 0 7 0 0 
0 100 
##$PAPS= 2
##$PARMODE= 0
##$PCPD= (0..9)
100 100 130 100 100 100 100 100 100 100 
##$PHCOR= (0..31)
0 0 0 0 0 0 0 0 0 0 0 0 0 0 0 0 0 0 0 0 0 0 0 0 0 0 0 0 0 0 0 0 
##$PHP= 2
##$PH_ref= 0
##$PL= (0..31)
120 2 0 120 120 120 120 120 120 120 120 120 3 3 120 120 120 120 -4 120 
120 120 120 120 120 120 120 120 120 120 120 120 
##$POWMOD= 0
##$PR= 4
##$PRECHAN= (0..15)
0 3 2 0 0 0 0 0 0 0 0 0 0 0 0 0 
##$PRGAIN= 0
##$PROBHD= <5 mm Multinuclear Z3934/197
>
##$PROSOL= no
##$PULPROG= <zgpg30>
##$PW= 0
##$QNP= 1
##$QS= (0..7)22 83 83 83 83 83 83 83 
##$QSB= (0..7)83 83 83 83 83 83 83 83 
##$RD= 0
##$RECCHAN= (0..15)
-1 -1 -1 -1 -1 -1 -1 -1 -1 -1 -1 -1 -1 -1 -1 -1 
##$RECPH= 0
##$RG= 16384
##$RO= 20
##$ROUTWD1= (0..23)
1 0 0 0 0 1 0 0 0 0 0 1 0 0 0 1 0 0 0 0 0 0 0 0 
##$ROUTWD2= (0..23)
1 0 0 0 0 1 0 0 0 0 0 0 0 0 0 0 0 0 0 0 0 0 0 0 
##$RPUUSED= (0..8)
0 0 0 0 0 0 0 0 0 
##$RSEL= (0..9)
0 2 1 0 0 0 0 0 0 0 
##$S= (0..7)
83 25 26 83 26 83 83 83 
##$SEOUT= 0
##$SFO1= 75.4752957749
##$SFO2= 300.13120052
##$SFO3= 300.13
##$SFO4= 300.13
##$SFO5= 300.13
##$SFO6= 300.13
##$SFO7= 300.13
##$SFO8= 300.13
##$SOLVENT= <MeOD>
##$SP= (0..31)
1 120 120 120 0 0 120 120 0 0 0 0 0 0 0 0 150 150 150 150 150 150 150 
150 150 150 150 150 150 150 150 150 
##$SP07= 0
##$SPNAM0= <gauss>
##$SPNAM1= <Gaus1.1000>
##$SPNAM10= <gauss>
##$SPNAM11= <gauss>
##$SPNAM12= <gauss>
##$SPNAM13= <gauss>
##$SPNAM14= <gauss>
##$SPNAM15= <gauss>
##$SPNAM16= <gauss>
##$SPNAM17= <gauss>
##$SPNAM18= <gauss>
##$SPNAM19= <gauss>
##$SPNAM2= <Gaus1.1000>
##$SPNAM20= <gauss>
##$SPNAM21= <gauss>
##$SPNAM22= <gauss>
##$SPNAM23= <gauss>
##$SPNAM24= <gauss>
##$SPNAM25= <gauss>
##$SPNAM26= <gauss>
##$SPNAM27= <gauss>
##$SPNAM28= <gauss>
##$SPNAM29= <gauss>
##$SPNAM3= <Gaus1.1000>
##$SPNAM30= <gauss>
##$SPNAM31= <gauss>
##$SPNAM4= <gauss>
##$SPNAM5= <gauss>
##$SPNAM6= <Gaus1.1000>
##$SPNAM7= <Gaus1.1000>
##$SPNAM8= <gauss>
##$SPNAM9= <gauss>
##$SPOAL= (0..31)
0.5 0.5 0.5 0.5 0.5 0.5 0.5 0.5 0.5 0.5 0.5 0.5 0.5 0.5 0.5 0.5 0.5 0.5 
0.5 0.5 0.5 0.5 0.5 0.5 0.5 0.5 0.5 0.5 0.5 0.5 0.5 0.5 
##$SPOFFS= (0..31)
0 0 0 0 0 0 0 0 0 0 0 0 0 0 0 0 0 0 0 0 0 0 0 0 0 0 0 0 0 0 0 0 
##$SW= 238.297993086801
##$SWIBOX= (0..15)
0 1 2 0 0 0 0 0 0 0 0 0 0 0 0 0 
##$SW_h= 17985.6115107914
##$TD= 32768
##$TD0= 1
##$TE= 300
##$TE2= 300
##$TL= (0..7)
0 120 120 120 120 120 120 120 
##$TP= (0..7)
150 150 150 150 150 150 150 150 
##$TP07= 0
##$TPNAME0= <>
##$TPNAME1= <>
##$TPNAME2= <>
##$TPNAME3= <>
##$TPNAME4= <>
##$TPNAME5= <>
##$TPNAME6= <>
##$TPNAME7= <>
##$TPOAL= (0..7)
0.5 0.5 0.5 0.5 0.5 0.5 0.5 0.5 
##$TPOFFS= (0..7)
0 0 0 0 0 0 0 0 
##$TUNHIN= 0
##$TUNHOUT= 0
##$TUNXOUT= 0
##$USERA1= <user>
##$USERA2= <user>
##$USERA3= <user>
##$USERA4= <user>
##$USERA5= <user>
##$V9= 5
##$VALIST= <valist>
##$VCLIST= <CCCCCCCCCCCCCCC>
##$VD= 0
##$VDLIST= <DDDDDDDDDDDDDDD>
##$VPLIST= <PPPPPPPPPPPPPPP>
##$VTLIST= <TTTTTTTTTTTTTTT>
##$WBST= 1024
##$WBSW= 4
##$WS= (0..7)22 83 83 83 83 83 83 83 
##$XGAIN= (0..3)
0 0 0 0 
##$XL= 0
##$YL= 0
##$YMAX_a= 0
##$YMIN_a= 0
##$ZGOPTNS= <>
##$ZL1= 120
##$ZL2= 120
##$ZL3= 120
##$ZL4= 120
##END=
