# Supplementary material for: Electrochemical study of 2-amino-5-mercapto-1,3,4-thiadiazole in the absence and presence of p-benzoquinone: an efficient strategy for the electrosynthesis of new 1,3,4-thiadiazole derivatives
Source: RSC Adv. 2023 Jan 19;13(5):3083–94. doi: 10.1039/d2ra07250e (PMC9850745; doi:10.1039/d2ra07250e)
Supplement: RA-013-D2RA07250E-s002 [file RA-013-D2RA07250E-s002.zip › Original files of spectra/ATB/13C-NMR/pdata/1/auditp.txt]

##TITLE= Audit trail, XWIN-NMR		Version 3.1
##JCAMPDX= 5.01
##ORIGIN= Bruker Analytik GmbH
##OWNER= Administrator
$$ C:/Bruker/XWIN-NMR/data/service/nmr/hamedan/583/pdata/1/auditp.txt
##AUDIT TRAIL=  $$ (NUMBER, WHEN, WHO, WHERE, WHAT)
(   1,<2016-10-18 07:01:28.54 +100>,<Administrator>,<NMRWINPC>,
      <created by zg
       data hash MD5: 32K
       27 62 55 7A 76 5B 09 60 6A 8B BD 56 B0 63 2C FB>)
(   2,<2016-10-18 07:01:28.81 +100>,<Administrator>,<NMRWINPC>,
      <Start of raw data processing
       efp LB = 1 FT_mod = 6 PKNL = 1 PHC0 = 1661.79 PHC1 = 23.3648 SI = 64K 
       data hash MD5: 64K
       D9 6C C5 EA B8 96 8C B2 2C 8B A4 7F 93 46 E7 0B>)
(   3,<2016-10-18 07:01:30.14 +100>,<Administrator>,<NMRWINPC>,
      <apk 
       data hash MD5: 64K
       EA CE AB 0A D6 19 D7 F3 65 2A 6F 0C F0 FA DD 5A>)
(   4,<2016-10-18 07:01:30.28 +100>,<Administrator>,<NMRWINPC>,
      <abs ABSG = 5 
       data hash MD5: 64K
       8F 2B 50 39 25 F8 EE BB F2 96 F3 3A D2 8B 9A 54>)
(   5,<2016-10-18 07:24:47.96 +100>,<Administrator>,<NMRWINPC>,
      <pk PHC0 = 1.4 PHC1 = 0 
       data hash MD5: 64K
       0A 0C BA 9B 6B D5 97 A7 81 83 E2 D9 FA 45 0B 18>)
##END=

$$ hash MD5
$$ 96 BF 6D 2B C8 0D F4 15 01 09 64 D3 73 1A 9A 2A
