# Supplementary material for: Electrochemical study of 2-amino-5-mercapto-1,3,4-thiadiazole in the absence and presence of p-benzoquinone: an efficient strategy for the electrosynthesis of new 1,3,4-thiadiazole derivatives
Source: RSC Adv. 2023 Jan 19;13(5):3083–94. doi: 10.1039/d2ra07250e (PMC9850745; doi:10.1039/d2ra07250e)
Supplement: RA-013-D2RA07250E-s002 [file RA-013-D2RA07250E-s002.zip › Original files of spectra/ATB/13C-NMR/pdata/1/proc]

##TITLE= Parameter file, XWIN-NMR		Version 3.1
##JCAMPDX= 5.0
##DATATYPE= Parameter Values
##ORIGIN= UXNMR, Bruker Analytische Messtechnik GmbH
##OWNER= root
$$ Tue Oct 18 07:24:48 2016 W. Europe Standard Time (UT+1h)  Administrator@NMRWINPC
$$ C:/Bruker/XWIN-NMR/data/service/nmr/hamedan/583/pdata/1/proc
##$ABSF1= 240
##$ABSF2= -10
##$ABSG= 5
##$ABSL= 3
##$ALPHA= 0
##$AQORDER= 0
##$ASSFAC= 0
##$ASSFACI= 0
##$ASSFACX= 0
##$ASSWID= 0
##$AUNMP= <proc_1d>
##$AZFE= 0.1
##$AZFW= 0.5
##$BCFW= 1
##$BC_mod= 2
##$BYTORDP= 0
##$COROFFS= 0
##$CY= 12.5
##$DATMOD= 1
##$DC= 1
##$DFILT= <>
##$DTYPP= 0
##$F1P= 214.999987870455
##$F2P= -5.00000557303412
##$FCOR= 0.5
##$FTSIZE= 0
##$FT_mod= 0
##$GAMMA= 1
##$GB= 0
##$INTBC= 1
##$INTSCL= 1
##$ISEN= 30
##$LB= 1
##$LEV0= 0
##$LPBIN= 0
##$MAXI= 10000
##$MC2= 0
##$MEAN= 0
##$ME_mod= 0
##$MI= 0.05495512
##$NCOEF= 0
##$NC_proc= 0
##$NLEV= 6
##$NOISF1= 15.87187
##$NOISF2= -4.308609
##$NSP= 1
##$NTH_PF= 0 
##$NTH_PI= 0
##$NZP= 1
##$OFFSET= 218.6403
##$PC= 1.4
##$PHC0= 1688.182
##$PHC1= -5.577692
##$PH_mod= 0
##$PKNL= yes
##$PPARMOD= 0
##$PSCAL= 0
##$PSIGN= 0
##$REVERSE= no
##$SF= 75.4677882829806
##$SI= 65536
##$SIGF1= 128.8669
##$SIGF2= 127.266
##$SINO= 80
##$SIOLD= 65536
##$SREGLST= <13C.CDCl3>
##$SSB= 0
##$STSI= 0
##$STSR= 0
##$SW_p= 17985.6115107914
##$SYMM= 0
##$S_DEV= 0
##$T1D= 0 
##$TDeff= 0
##$TDoff= 0
##$TI= <>
##$TILT= no
##$TM1= 0
##$TM2= 0
##$TOPLEV= 0
##$USERP1= <user>
##$USERP2= <user>
##$USERP3= <user>
##$USERP4= <user>
##$USERP5= <user>
##$WDW= 1
##$XDIM= 64
##$YMAX_p= 0
##$YMIN_p= 0
##END=
