# Supplementary material for: Electrochemical study of 2-amino-5-mercapto-1,3,4-thiadiazole in the absence and presence of p-benzoquinone: an efficient strategy for the electrosynthesis of new 1,3,4-thiadiazole derivatives
Source: RSC Adv. 2023 Jan 19;13(5):3083–94. doi: 10.1039/d2ra07250e (PMC9850745; doi:10.1039/d2ra07250e)
Supplement: RA-013-D2RA07250E-s002 [file RA-013-D2RA07250E-s002.zip › Original files of spectra/ATB/13C-NMR/pulseprogram]

# 1 "C:/Bruker/XWIN-NMR/exp/stan/nmr/lists/pp/zgpg30"
# 1 "C:/Bruker/XWIN-NMR/exp/stan/nmr/lists/pp/zgpg30"
;zgpg30
;avance-version (00/02/07)
;1D sequence with power-gated decoupling
;using 30 degree flip angle


# 1 "C:/Bruker/XWIN-NMR/exp/stan/nmr/lists/pp/Avance.incl" 1
;Avance2.incl
;   for 1
;
;version  00/07/27

;use 2H channel for lock or pulse (lockswitch)


;allow for 2H decoupling (lockswitch)


;turn lock-hold on/off (BSMS)


;switch between 1H or 19F output (H amplifier)


;select output for 19F (amplifier)


;homospoil on/off (BSMS)


;for Q-switch probes


;for mixing probe


;gating pulse for RX22, ADC and HPPR


;generate dwell clock


;blank/unblank receiver path


;turn dwell clock on/off


;$Id: Avance2.incl,v 1.5 2000/08/16 13:26:55 ber Exp $
# 7 "C:/Bruker/XWIN-NMR/exp/stan/nmr/lists/pp/zgpg30" 2


"d11=30m"

"d12=20u"


1 ze
2 d12 pl13:f2 
  d1 cpd2:f2
  d12 pl12:f2
  p1*0.33 ph1
  go=2 ph31
  wr #0
  d11 do:f2
exit

ph1=0 2 2 0 1 3 3 1
ph31=0 2 2 0 1 3 3 1


;pl1 : f1 channel - power level for pulse (default)
;pl12: f2 channel - power level for CPD/BB decoupling
;pl13: f2 channel - power level for second CPD/BB decoupling
;p1 : f1 channel -  90 degree high power pulse
;d1 : relaxation delay; 1-5 * T1
;d11: delay for disk I/O                             [30 msec]
;d12: delay for power switching                      [20 usec]
;cpd2: decoupling according to sequence defined by cpdprg2
;pcpd2: f2 channel - 90 degree pulse for decoupling sequence


;$Id: zgpg30,v 1.6 2000/05/08 11:41:24 eng Exp $
