# Supplementary material for: Electrochemical study of 2-amino-5-mercapto-1,3,4-thiadiazole in the absence and presence of p-benzoquinone: an efficient strategy for the electrosynthesis of new 1,3,4-thiadiazole derivatives
Source: RSC Adv. 2023 Jan 19;13(5):3083–94. doi: 10.1039/d2ra07250e (PMC9850745; doi:10.1039/d2ra07250e)
Supplement: RA-013-D2RA07250E-s002 [file RA-013-D2RA07250E-s002.zip › Original files of spectra/ATB/1H-NMR/audita.txt]

##TITLE= Audit trail, XWIN-NMR		Version 3.1
##JCAMPDX= 5.01
##ORIGIN= Bruker Analytik GmbH
##OWNER= Administrator
$$ C:/Bruker/XWIN-NMR/data/service/nmr/hamedan/582/audita.txt
##AUDIT TRAIL=  $$ (NUMBER, WHEN, WHO, WHERE, WHAT)
(   1,<2016-10-10 08:42:03.09 +100>,<Administrator>,<NMRWINPC>,
      <created by zg
       data hash MD5: 32K
       0F 55 D5 32 02 92 54 B8 91 01 05 56 98 16 5F 69>)
##END=

$$ hash MD5
$$ 17 2B B5 A6 E9 57 69 4B 60 B6 EF 8A 37 AD 8C D8
