# Supplementary material for: Electrochemical study of 2-amino-5-mercapto-1,3,4-thiadiazole in the absence and presence of p-benzoquinone: an efficient strategy for the electrosynthesis of new 1,3,4-thiadiazole derivatives
Source: RSC Adv. 2023 Jan 19;13(5):3083–94. doi: 10.1039/d2ra07250e (PMC9850745; doi:10.1039/d2ra07250e)
Supplement: RA-013-D2RA07250E-s002 [file RA-013-D2RA07250E-s002.zip › Original files of spectra/ATB/1H-NMR/pdata/1/auditp.txt]

##TITLE= Audit trail, XWIN-NMR		Version 3.1
##JCAMPDX= 5.01
##ORIGIN= Bruker Analytik GmbH
##OWNER= Administrator
$$ C:/Bruker/XWIN-NMR/data/service/nmr/hamedan/582/pdata/1/auditp.txt
##AUDIT TRAIL=  $$ (NUMBER, WHEN, WHO, WHERE, WHAT)
(   1,<2016-10-10 08:42:03.09 +100>,<Administrator>,<NMRWINPC>,
      <created by zg
       data hash MD5: 32K
       0F 55 D5 32 02 92 54 B8 91 01 05 56 98 16 5F 69>)
(   2,<2016-10-10 08:42:03.23 +100>,<Administrator>,<NMRWINPC>,
      <Start of raw data processing
       efp LB = 0.3 FT_mod = 6 PKNL = 1 PHC0 = 7594.4 PHC1 = -1.30175 SI = 32K 
       data hash MD5: 32K
       71 E2 1B 7A 8D 28 A9 82 9C 49 42 9C E6 9B E2 E6>)
(   3,<2016-10-10 08:42:03.75 +100>,<Administrator>,<NMRWINPC>,
      <apk 
       data hash MD5: 32K
       71 E2 1B 7A 8D 28 A9 82 9C 49 42 9C E6 9B E2 E6>)
(   4,<2016-10-10 08:42:03.93 +100>,<Administrator>,<NMRWINPC>,
      <abs ABSG = 5 
       data hash MD5: 32K
       31 FE BD 24 D0 1E FA 0F DB E8 03 31 E6 18 BA B8>)
(   5,<2016-10-10 08:42:44.31 +100>,<Administrator>,<NMRWINPC>,
      <pk PHC0 = 2.73061 PHC1 = -4.2 
       data hash MD5: 32K
       83 97 E4 D5 93 14 DA 3C 2E 78 3B 9D 90 B3 8D 3C>)
(   6,<2016-10-10 08:42:45.56 +100>,<Administrator>,<NMRWINPC>,
      <abs ABSG = 5 
       data hash MD5: 32K
       6C 30 07 6C A1 DC A3 87 A4 B0 8A 16 99 48 79 FF>)
##END=

$$ hash MD5
$$ D7 9B F9 E0 A0 AD 4C 88 5D 38 61 57 35 97 D5 DF
