# Supplementary material for: Electrochemical study of 2-amino-5-mercapto-1,3,4-thiadiazole in the absence and presence of p-benzoquinone: an efficient strategy for the electrosynthesis of new 1,3,4-thiadiazole derivatives
Source: RSC Adv. 2023 Jan 19;13(5):3083–94. doi: 10.1039/d2ra07250e (PMC9850745; doi:10.1039/d2ra07250e)
Supplement: RA-013-D2RA07250E-s002 [file RA-013-D2RA07250E-s002.zip › Original files of spectra/ATB/1H-NMR/pdata/1/outd]

##TITLE= Parameter file, XWIN-NMR		Version 3.1
##JCAMPDX= 5.0
##DATATYPE= Parameter Values
##ORIGIN= UXNMR, Bruker Analytische Messtechnik GmbH
##OWNER= root
$$ Tue Jun  9 14:27:22 2015 W. Europe Standard Time (UT+1h)  Administrator@NMRWINPC
$$ C:/Bruker/XWIN-NMR/data/service/nmr/hamedan/320/pdata/1/outd
##$CURPLOT= <\\http://192.168.2.1\HP LaserJet 4000 Series PCL>
##$CURPRIN= <$\\http://192.168.2.1\HP LaserJet 4000 Series PCL>
##$DFORMAT= <normdp>
##$LAYOUT= <+/1D_H.xwp>
##$LFORMAT= <normlp>
##$PFORMAT= <normpl>
##$SURQMSG= 1
##END=
