# Supplementary material for: Electrochemical study of 2-amino-5-mercapto-1,3,4-thiadiazole in the absence and presence of p-benzoquinone: an efficient strategy for the electrosynthesis of new 1,3,4-thiadiazole derivatives
Source: RSC Adv. 2023 Jan 19;13(5):3083–94. doi: 10.1039/d2ra07250e (PMC9850745; doi:10.1039/d2ra07250e)
Supplement: RA-013-D2RA07250E-s002 [file RA-013-D2RA07250E-s002.zip › Original files of spectra/ATB/1H-NMR/pulseprogram]

# 1 "C:/Bruker/XWIN-NMR/exp/stan/nmr/lists/pp/zg"
# 1 "C:/Bruker/XWIN-NMR/exp/stan/nmr/lists/pp/zg"
;zg
;avance-version (00/02/07)
;1D sequence


# 1 "C:/Bruker/XWIN-NMR/exp/stan/nmr/lists/pp/Avance.incl" 1
;Avance2.incl
;   for 1
;
;version  00/07/27

;use 2H channel for lock or pulse (lockswitch)


;allow for 2H decoupling (lockswitch)


;turn lock-hold on/off (BSMS)


;switch between 1H or 19F output (H amplifier)


;select output for 19F (amplifier)


;homospoil on/off (BSMS)


;for Q-switch probes


;for mixing probe


;gating pulse for RX22, ADC and HPPR


;generate dwell clock


;blank/unblank receiver path


;turn dwell clock on/off


;$Id: Avance2.incl,v 1.5 2000/08/16 13:26:55 ber Exp $
# 6 "C:/Bruker/XWIN-NMR/exp/stan/nmr/lists/pp/zg" 2


1 ze
2 d1
  p1 ph1
  go=2 ph31
  wr #0
exit

ph1=0 2 2 0 1 3 3 1
ph31=0 2 2 0 1 3 3 1


;pl1 : f1 channel - power level for pulse (default)
;p1 : f1 channel -  high power pulse
;d1 : relaxation delay; 1-5 * T1


;$Id: zg,v 1.6 2000/05/08 11:41:13 eng Exp $
