# Supplementary material for: Electrochemical study of 2-amino-5-mercapto-1,3,4-thiadiazole in the absence and presence of p-benzoquinone: an efficient strategy for the electrosynthesis of new 1,3,4-thiadiazole derivatives
Source: RSC Adv. 2023 Jan 19;13(5):3083–94. doi: 10.1039/d2ra07250e (PMC9850745; doi:10.1039/d2ra07250e)
Supplement: RA-013-D2RA07250E-s002 [file RA-013-D2RA07250E-s002.zip › Original files of spectra/ATB/IR/ATB.csv]

Created as New Dataset	Sample 078 By 15 Date Monday	March 09 2020
cm-1	%T
4000.00	101.20
3999.00	101.21
3998.00	101.17
3997.00	101.08
3996.00	100.98
3995.00	100.91
3994.00	100.89
3993.00	100.88
3992.00	100.88
3991.00	100.90
3990.00	100.92
3989.00	100.90
3988.00	100.81
3987.00	100.72
3986.00	100.69
3985.00	100.71
3984.00	100.73
3983.00	100.74
3982.00	100.75
3981.00	100.77
3980.00	100.74
3979.00	100.65
3978.00	100.56
3977.00	100.52
3976.00	100.54
3975.00	100.56
3974.00	100.59
3973.00	100.63
3972.00	100.67
3971.00	100.68
3970.00	100.68
3969.00	100.67
3968.00	100.67
3967.00	100.64
3966.00	100.56
3965.00	100.47
3964.00	100.42
3963.00	100.42
3962.00	100.47
3961.00	100.52
3960.00	100.55
3959.00	100.57
3958.00	100.57
3957.00	100.54
3956.00	100.49
3955.00	100.41
3954.00	100.33
3953.00	100.26
3952.00	100.24
3951.00	100.24
3950.00	100.23
3949.00	100.20
3948.00	100.14
3947.00	100.05
3946.00	99.98
3945.00	99.95
3944.00	100.00
3943.00	100.08
3942.00	100.11
3941.00	100.08
3940.00	100.02
3939.00	99.98
3938.00	99.98
3937.00	100.00
3936.00	100.00
3935.00	99.95
3934.00	99.84
3933.00	99.73
3932.00	99.68
3931.00	99.67
3930.00	99.68
3929.00	99.71
3928.00	99.73
3927.00	99.72
3926.00	99.70
3925.00	99.70
3924.00	99.71
3923.00	99.72
3922.00	99.71
3921.00	99.73
3920.00	99.75
3919.00	99.74
3918.00	99.65
3917.00	99.51
3916.00	99.36
3915.00	99.22
3914.00	99.13
3913.00	99.11
3912.00	99.15
3911.00	99.23
3910.00	99.34
3909.00	99.42
3908.00	99.46
3907.00	99.47
3906.00	99.46
3905.00	99.38
3904.00	99.22
3903.00	99.03
3902.00	98.91
3901.00	98.89
3900.00	98.94
3899.00	98.97
3898.00	98.98
3897.00	98.97
3896.00	98.98
3895.00	99.00
3894.00	99.00
3893.00	99.03
3892.00	99.07
3891.00	99.10
3890.00	99.07
3889.00	99.01
3888.00	98.94
3887.00	98.81
3886.00	98.63
3885.00	98.47
3884.00	98.34
3883.00	98.23
3882.00	98.18
3881.00	98.21
3880.00	98.30
3879.00	98.36
3878.00	98.33
3877.00	98.28
3876.00	98.22
3875.00	98.16
3874.00	98.16
3873.00	98.27
3872.00	98.40
3871.00	98.43
3870.00	98.32
3869.00	98.17
3868.00	98.05
3867.00	97.97
3866.00	97.90
3865.00	97.83
3864.00	97.85
3863.00	97.98
3862.00	98.09
3861.00	98.09
3860.00	97.97
3859.00	97.83
3858.00	97.79
3857.00	97.89
3856.00	98.08
3855.00	98.13
3854.00	97.90
3853.00	97.66
3852.00	97.62
3851.00	97.64
3850.00	97.64
3849.00	97.54
3848.00	97.39
3847.00	97.30
3846.00	97.31
3845.00	97.32
3844.00	97.32
3843.00	97.32
3842.00	97.28
3841.00	97.21
3840.00	97.18
3839.00	97.21
3838.00	97.22
3837.00	97.17
3836.00	97.16
3835.00	97.17
3834.00	97.14
3833.00	97.02
3832.00	96.89
3831.00	96.81
3830.00	96.74
3829.00	96.67
3828.00	96.63
3827.00	96.64
3826.00	96.62
3825.00	96.54
3824.00	96.48
3823.00	96.46
3822.00	96.42
3821.00	96.37
3820.00	96.40
3819.00	96.45
3818.00	96.54
3817.00	96.54
3816.00	96.44
3815.00	96.33
3814.00	96.26
3813.00	96.23
3812.00	96.23
3811.00	96.22
3810.00	96.19
3809.00	96.14
3808.00	96.07
3807.00	95.97
3806.00	95.86
3805.00	95.75
3804.00	95.72
3803.00	95.69
3802.00	95.59
3801.00	95.44
3800.00	95.31
3799.00	95.25
3798.00	95.26
3797.00	95.26
3796.00	95.23
3795.00	95.21
3794.00	95.19
3793.00	95.11
3792.00	94.99
3791.00	94.88
3790.00	94.80
3789.00	94.75
3788.00	94.71
3787.00	94.68
3786.00	94.65
3785.00	94.63
3784.00	94.62
3783.00	94.57
3782.00	94.49
3781.00	94.38
3780.00	94.29
3779.00	94.30
3778.00	94.32
3777.00	94.28
3776.00	94.20
3775.00	94.13
3774.00	94.08
3773.00	94.05
3772.00	94.05
3771.00	94.07
3770.00	94.03
3769.00	93.90
3768.00	93.78
3767.00	93.70
3766.00	93.62
3765.00	93.52
3764.00	93.47
3763.00	93.47
3762.00	93.46
3761.00	93.38
3760.00	93.26
3759.00	93.19
3758.00	93.12
3757.00	93.02
3756.00	92.93
3755.00	92.89
3754.00	92.84
3753.00	92.72
3752.00	92.63
3751.00	92.68
3750.00	92.68
3749.00	92.48
3748.00	92.25
3747.00	92.22
3746.00	92.31
3745.00	92.26
3744.00	92.04
3743.00	91.88
3742.00	91.82
3741.00	91.80
3740.00	91.70
3739.00	91.55
3738.00	91.41
3737.00	91.29
3736.00	91.17
3735.00	91.16
3734.00	91.24
3733.00	91.26
3732.00	91.15
3731.00	91.00
3730.00	90.93
3729.00	90.90
3728.00	90.84
3727.00	90.74
3726.00	90.65
3725.00	90.57
3724.00	90.48
3723.00	90.39
3722.00	90.33
3721.00	90.25
3720.00	90.13
3719.00	90.02
3718.00	89.95
3717.00	89.90
3716.00	89.81
3715.00	89.72
3714.00	89.64
3713.00	89.53
3712.00	89.38
3711.00	89.30
3710.00	89.28
3709.00	89.20
3708.00	89.04
3707.00	88.84
3706.00	88.66
3705.00	88.50
3704.00	88.33
3703.00	88.17
3702.00	88.03
3701.00	87.88
3700.00	87.74
3699.00	87.63
3698.00	87.55
3697.00	87.43
3696.00	87.21
3695.00	86.97
3694.00	86.77
3693.00	86.57
3692.00	86.33
3691.00	86.13
3690.00	86.00
3689.00	85.84
3688.00	85.56
3687.00	85.25
3686.00	85.04
3685.00	84.89
3684.00	84.70
3683.00	84.45
3682.00	84.18
3681.00	83.89
3680.00	83.59
3679.00	83.30
3678.00	83.03
3677.00	82.72
3676.00	82.28
3675.00	81.87
3674.00	81.60
3673.00	81.42
3672.00	81.26
3671.00	81.00
3670.00	80.66
3669.00	80.30
3668.00	79.91
3667.00	79.50
3666.00	79.09
3665.00	78.69
3664.00	78.30
3663.00	77.92
3662.00	77.57
3661.00	77.24
3660.00	76.89
3659.00	76.52
3658.00	76.09
3657.00	75.59
3656.00	75.05
3655.00	74.57
3654.00	74.20
3653.00	73.90
3652.00	73.54
3651.00	73.00
3650.00	72.38
3649.00	71.85
3648.00	71.42
3647.00	71.04
3646.00	70.71
3645.00	70.38
3644.00	70.02
3643.00	69.59
3642.00	69.12
3641.00	68.64
3640.00	68.17
3639.00	67.72
3638.00	67.32
3637.00	66.95
3636.00	66.58
3635.00	66.19
3634.00	65.77
3633.00	65.38
3632.00	65.03
3631.00	64.69
3630.00	64.26
3629.00	63.77
3628.00	63.32
3627.00	62.97
3626.00	62.70
3625.00	62.43
3624.00	62.09
3623.00	61.72
3622.00	61.38
3621.00	61.07
3620.00	60.74
3619.00	60.37
3618.00	59.98
3617.00	59.60
3616.00	59.24
3615.00	58.90
3614.00	58.57
3613.00	58.23
3612.00	57.92
3611.00	57.62
3610.00	57.30
3609.00	56.90
3608.00	56.43
3607.00	55.97
3606.00	55.59
3605.00	55.25
3604.00	54.93
3603.00	54.59
3602.00	54.25
3601.00	53.90
3600.00	53.55
3599.00	53.19
3598.00	52.83
3597.00	52.48
3596.00	52.13
3595.00	51.77
3594.00	51.38
3593.00	50.95
3592.00	50.53
3591.00	50.19
3590.00	49.90
3589.00	49.56
3588.00	49.15
3587.00	48.72
3586.00	48.32
3585.00	47.90
3584.00	47.47
3583.00	47.04
3582.00	46.63
3581.00	46.24
3580.00	45.85
3579.00	45.45
3578.00	45.04
3577.00	44.61
3576.00	44.16
3575.00	43.73
3574.00	43.34
3573.00	42.94
3572.00	42.54
3571.00	42.17
3570.00	41.79
3569.00	41.38
3568.00	40.93
3567.00	40.52
3566.00	40.18
3565.00	39.85
3564.00	39.47
3563.00	39.05
3562.00	38.64
3561.00	38.22
3560.00	37.81
3559.00	37.42
3558.00	37.04
3557.00	36.65
3556.00	36.23
3555.00	35.81
3554.00	35.39
3553.00	34.98
3552.00	34.56
3551.00	34.15
3550.00	33.77
3549.00	33.40
3548.00	33.00
3547.00	32.60
3546.00	32.22
3545.00	31.84
3544.00	31.43
3543.00	30.97
3542.00	30.52
3541.00	30.11
3540.00	29.74
3539.00	29.40
3538.00	29.06
3537.00	28.70
3536.00	28.32
3535.00	27.92
3534.00	27.53
3533.00	27.16
3532.00	26.79
3531.00	26.43
3530.00	26.08
3529.00	25.75
3528.00	25.41
3527.00	25.06
3526.00	24.69
3525.00	24.31
3524.00	23.91
3523.00	23.53
3522.00	23.19
3521.00	22.87
3520.00	22.57
3519.00	22.27
3518.00	21.94
3517.00	21.57
3516.00	21.20
3515.00	20.88
3514.00	20.61
3513.00	20.36
3512.00	20.08
3511.00	19.79
3510.00	19.48
3509.00	19.17
3508.00	18.84
3507.00	18.50
3506.00	18.16
3505.00	17.80
3504.00	17.45
3503.00	17.14
3502.00	16.88
3501.00	16.65
3500.00	16.45
3499.00	16.28
3498.00	16.14
3497.00	15.96
3496.00	15.72
3495.00	15.44
3494.00	15.18
3493.00	14.96
3492.00	14.75
3491.00	14.53
3490.00	14.33
3489.00	14.16
3488.00	14.00
3487.00	13.83
3486.00	13.66
3485.00	13.52
3484.00	13.44
3483.00	13.41
3482.00	13.35
3481.00	13.21
3480.00	13.00
3479.00	12.77
3478.00	12.60
3477.00	12.51
3476.00	12.45
3475.00	12.41
3474.00	12.37
3473.00	12.35
3472.00	12.31
3471.00	12.26
3470.00	12.17
3469.00	12.06
3468.00	11.95
3467.00	11.84
3466.00	11.74
3465.00	11.66
3464.00	11.61
3463.00	11.58
3462.00	11.54
3461.00	11.48
3460.00	11.40
3459.00	11.32
3458.00	11.26
3457.00	11.25
3456.00	11.25
3455.00	11.26
3454.00	11.23
3453.00	11.15
3452.00	11.04
3451.00	10.94
3450.00	10.83
3449.00	10.73
3448.00	10.63
3447.00	10.55
3446.00	10.50
3445.00	10.47
3444.00	10.47
3443.00	10.46
3442.00	10.43
3441.00	10.33
3440.00	10.22
3439.00	10.10
3438.00	10.02
3437.00	9.96
3436.00	9.94
3435.00	9.95
3434.00	9.99
3433.00	10.03
3432.00	10.06
3431.00	10.06
3430.00	10.04
3429.00	10.00
3428.00	10.00
3427.00	10.07
3426.00	10.21
3425.00	10.37
3424.00	10.51
3423.00	10.61
3422.00	10.67
3421.00	10.69
3420.00	10.71
3419.00	10.76
3418.00	10.85
3417.00	10.96
3416.00	11.07
3415.00	11.18
3414.00	11.27
3413.00	11.37
3412.00	11.49
3411.00	11.67
3410.00	11.88
3409.00	12.11
3408.00	12.33
3407.00	12.53
3406.00	12.71
3405.00	12.88
3404.00	13.04
3403.00	13.17
3402.00	13.26
3401.00	13.34
3400.00	13.46
3399.00	13.65
3398.00	13.86
3397.00	14.06
3396.00	14.23
3395.00	14.37
3394.00	14.51
3393.00	14.64
3392.00	14.78
3391.00	14.95
3390.00	15.13
3389.00	15.34
3388.00	15.55
3387.00	15.78
3386.00	15.98
3385.00	16.16
3384.00	16.31
3383.00	16.47
3382.00	16.65
3381.00	16.83
3380.00	16.98
3379.00	17.11
3378.00	17.24
3377.00	17.40
3376.00	17.59
3375.00	17.80
3374.00	17.97
3373.00	18.11
3372.00	18.23
3371.00	18.38
3370.00	18.56
3369.00	18.75
3368.00	18.94
3367.00	19.12
3366.00	19.30
3365.00	19.47
3364.00	19.63
3363.00	19.80
3362.00	19.96
3361.00	20.10
3360.00	20.22
3359.00	20.35
3358.00	20.51
3357.00	20.70
3356.00	20.89
3355.00	21.05
3354.00	21.17
3353.00	21.26
3352.00	21.33
3351.00	21.40
3350.00	21.48
3349.00	21.59
3348.00	21.74
3347.00	21.90
3346.00	22.07
3345.00	22.22
3344.00	22.33
3343.00	22.42
3342.00	22.48
3341.00	22.54
3340.00	22.61
3339.00	22.70
3338.00	22.78
3337.00	22.85
3336.00	22.92
3335.00	22.99
3334.00	23.05
3333.00	23.11
3332.00	23.13
3331.00	23.14
3330.00	23.12
3329.00	23.13
3328.00	23.15
3327.00	23.20
3326.00	23.26
3325.00	23.32
3324.00	23.38
3323.00	23.42
3322.00	23.40
3321.00	23.34
3320.00	23.30
3319.00	23.29
3318.00	23.29
3317.00	23.28
3316.00	23.25
3315.00	23.22
3314.00	23.20
3313.00	23.19
3312.00	23.17
3311.00	23.13
3310.00	23.05
3309.00	22.93
3308.00	22.80
3307.00	22.70
3306.00	22.64
3305.00	22.60
3304.00	22.59
3303.00	22.57
3302.00	22.53
3301.00	22.46
3300.00	22.35
3299.00	22.21
3298.00	22.08
3297.00	22.01
3296.00	21.98
3295.00	21.95
3294.00	21.89
3293.00	21.80
3292.00	21.69
3291.00	21.60
3290.00	21.54
3289.00	21.49
3288.00	21.49
3287.00	21.52
3286.00	21.58
3285.00	21.62
3284.00	21.65
3283.00	21.68
3282.00	21.74
3281.00	21.83
3280.00	21.94
3279.00	22.04
3278.00	22.14
3277.00	22.24
3276.00	22.36
3275.00	22.51
3274.00	22.68
3273.00	22.87
3272.00	23.08
3271.00	23.31
3270.00	23.54
3269.00	23.78
3268.00	24.04
3267.00	24.32
3266.00	24.61
3265.00	24.88
3264.00	25.12
3263.00	25.33
3262.00	25.55
3261.00	25.82
3260.00	26.10
3259.00	26.36
3258.00	26.58
3257.00	26.77
3256.00	26.95
3255.00	27.13
3254.00	27.32
3253.00	27.53
3252.00	27.76
3251.00	28.01
3250.00	28.26
3249.00	28.54
3248.00	28.82
3247.00	29.07
3246.00	29.26
3245.00	29.42
3244.00	29.60
3243.00	29.81
3242.00	30.04
3241.00	30.27
3240.00	30.48
3239.00	30.67
3238.00	30.85
3237.00	31.00
3236.00	31.14
3235.00	31.27
3234.00	31.41
3233.00	31.58
3232.00	31.77
3231.00	31.95
3230.00	32.10
3229.00	32.23
3228.00	32.36
3227.00	32.48
3226.00	32.60
3225.00	32.71
3224.00	32.82
3223.00	32.92
3222.00	33.00
3221.00	33.03
3220.00	33.05
3219.00	33.09
3218.00	33.16
3217.00	33.24
3216.00	33.33
3215.00	33.40
3214.00	33.48
3213.00	33.54
3212.00	33.58
3211.00	33.60
3210.00	33.60
3209.00	33.58
3208.00	33.56
3207.00	33.54
3206.00	33.53
3205.00	33.53
3204.00	33.54
3203.00	33.57
3202.00	33.59
3201.00	33.59
3200.00	33.54
3199.00	33.44
3198.00	33.35
3197.00	33.29
3196.00	33.26
3195.00	33.24
3194.00	33.21
3193.00	33.15
3192.00	33.07
3191.00	32.99
3190.00	32.92
3189.00	32.86
3188.00	32.79
3187.00	32.71
3186.00	32.64
3185.00	32.60
3184.00	32.60
3183.00	32.63
3182.00	32.66
3181.00	32.66
3180.00	32.63
3179.00	32.59
3178.00	32.56
3177.00	32.57
3176.00	32.61
3175.00	32.66
3174.00	32.70
3173.00	32.74
3172.00	32.77
3171.00	32.80
3170.00	32.86
3169.00	32.97
3168.00	33.11
3167.00	33.26
3166.00	33.40
3165.00	33.54
3164.00	33.71
3163.00	33.93
3162.00	34.19
3161.00	34.46
3160.00	34.72
3159.00	34.95
3158.00	35.20
3157.00	35.49
3156.00	35.81
3155.00	36.16
3154.00	36.52
3153.00	36.90
3152.00	37.32
3151.00	37.73
3150.00	38.11
3149.00	38.46
3148.00	38.82
3147.00	39.21
3146.00	39.63
3145.00	40.08
3144.00	40.56
3143.00	41.06
3142.00	41.56
3141.00	42.03
3140.00	42.48
3139.00	42.91
3138.00	43.34
3137.00	43.79
3136.00	44.25
3135.00	44.72
3134.00	45.18
3133.00	45.64
3132.00	46.09
3131.00	46.55
3130.00	47.00
3129.00	47.43
3128.00	47.85
3127.00	48.25
3126.00	48.68
3125.00	49.12
3124.00	49.56
3123.00	50.01
3122.00	50.44
3121.00	50.86
3120.00	51.27
3119.00	51.65
3118.00	52.02
3117.00	52.39
3116.00	52.76
3115.00	53.12
3114.00	53.49
3113.00	53.89
3112.00	54.30
3111.00	54.71
3110.00	55.11
3109.00	55.47
3108.00	55.80
3107.00	56.10
3106.00	56.40
3105.00	56.74
3104.00	57.10
3103.00	57.47
3102.00	57.82
3101.00	58.14
3100.00	58.44
3099.00	58.75
3098.00	59.06
3097.00	59.40
3096.00	59.74
3095.00	60.04
3094.00	60.31
3093.00	60.58
3092.00	60.89
3091.00	61.23
3090.00	61.58
3089.00	61.89
3088.00	62.17
3087.00	62.44
3086.00	62.74
3085.00	63.04
3084.00	63.32
3083.00	63.58
3082.00	63.84
3081.00	64.11
3080.00	64.38
3079.00	64.64
3078.00	64.88
3077.00	65.12
3076.00	65.38
3075.00	65.63
3074.00	65.86
3073.00	66.06
3072.00	66.27
3071.00	66.47
3070.00	66.68
3069.00	66.91
3068.00	67.14
3067.00	67.37
3066.00	67.60
3065.00	67.83
3064.00	68.04
3063.00	68.24
3062.00	68.42
3061.00	68.60
3060.00	68.80
3059.00	69.01
3058.00	69.21
3057.00	69.41
3056.00	69.61
3055.00	69.81
3054.00	70.02
3053.00	70.21
3052.00	70.39
3051.00	70.56
3050.00	70.73
3049.00	70.90
3048.00	71.08
3047.00	71.27
3046.00	71.43
3045.00	71.57
3044.00	71.70
3043.00	71.82
3042.00	71.94
3041.00	72.06
3040.00	72.17
3039.00	72.29
3038.00	72.41
3037.00	72.55
3036.00	72.67
3035.00	72.78
3034.00	72.88
3033.00	72.98
3032.00	73.08
3031.00	73.17
3030.00	73.24
3029.00	73.29
3028.00	73.34
3027.00	73.38
3026.00	73.42
3025.00	73.47
3024.00	73.53
3023.00	73.61
3022.00	73.69
3021.00	73.76
3020.00	73.81
3019.00	73.83
3018.00	73.83
3017.00	73.83
3016.00	73.85
3015.00	73.92
3014.00	73.99
3013.00	74.07
3012.00	74.14
3011.00	74.22
3010.00	74.29
3009.00	74.36
3008.00	74.42
3007.00	74.50
3006.00	74.59
3005.00	74.69
3004.00	74.79
3003.00	74.90
3002.00	75.02
3001.00	75.18
3000.00	75.33
2999.00	75.46
2998.00	75.55
2997.00	75.63
2996.00	75.73
2995.00	75.85
2994.00	75.96
2993.00	76.05
2992.00	76.14
2991.00	76.23
2990.00	76.33
2989.00	76.42
2988.00	76.49
2987.00	76.55
2986.00	76.60
2985.00	76.66
2984.00	76.72
2983.00	76.80
2982.00	76.87
2981.00	76.95
2980.00	77.02
2979.00	77.11
2978.00	77.23
2977.00	77.38
2976.00	77.52
2975.00	77.65
2974.00	77.75
2973.00	77.84
2972.00	77.93
2971.00	78.03
2970.00	78.13
2969.00	78.23
2968.00	78.33
2967.00	78.44
2966.00	78.57
2965.00	78.71
2964.00	78.87
2963.00	79.05
2962.00	79.24
2961.00	79.44
2960.00	79.60
2959.00	79.75
2958.00	79.90
2957.00	80.06
2956.00	80.22
2955.00	80.38
2954.00	80.53
2953.00	80.71
2952.00	80.89
2951.00	81.08
2950.00	81.26
2949.00	81.46
2948.00	81.66
2947.00	81.82
2946.00	81.94
2945.00	82.00
2944.00	82.02
2943.00	82.04
2942.00	82.06
2941.00	82.10
2940.00	82.12
2939.00	82.12
2938.00	82.08
2937.00	82.04
2936.00	82.02
2935.00	82.04
2934.00	82.09
2933.00	82.19
2932.00	82.33
2931.00	82.52
2930.00	82.76
2929.00	83.02
2928.00	83.29
2927.00	83.56
2926.00	83.81
2925.00	84.04
2924.00	84.25
2923.00	84.45
2922.00	84.65
2921.00	84.86
2920.00	85.07
2919.00	85.26
2918.00	85.44
2917.00	85.66
2916.00	85.92
2915.00	86.18
2914.00	86.42
2913.00	86.63
2912.00	86.83
2911.00	87.05
2910.00	87.30
2909.00	87.54
2908.00	87.76
2907.00	87.94
2906.00	88.06
2905.00	88.17
2904.00	88.29
2903.00	88.44
2902.00	88.60
2901.00	88.76
2900.00	88.92
2899.00	89.09
2898.00	89.27
2897.00	89.45
2896.00	89.59
2895.00	89.68
2894.00	89.77
2893.00	89.89
2892.00	90.06
2891.00	90.23
2890.00	90.37
2889.00	90.48
2888.00	90.57
2887.00	90.65
2886.00	90.73
2885.00	90.80
2884.00	90.88
2883.00	90.96
2882.00	91.04
2881.00	91.11
2880.00	91.19
2879.00	91.28
2878.00	91.36
2877.00	91.44
2876.00	91.53
2875.00	91.62
2874.00	91.70
2873.00	91.77
2872.00	91.85
2871.00	91.93
2870.00	92.01
2869.00	92.07
2868.00	92.13
2867.00	92.21
2866.00	92.32
2865.00	92.42
2864.00	92.49
2863.00	92.52
2862.00	92.53
2861.00	92.53
2860.00	92.55
2859.00	92.59
2858.00	92.63
2857.00	92.69
2856.00	92.73
2855.00	92.76
2854.00	92.79
2853.00	92.82
2852.00	92.87
2851.00	92.94
2850.00	93.03
2849.00	93.14
2848.00	93.28
2847.00	93.43
2846.00	93.59
2845.00	93.73
2844.00	93.85
2843.00	93.96
2842.00	94.09
2841.00	94.24
2840.00	94.41
2839.00	94.56
2838.00	94.70
2837.00	94.82
2836.00	94.93
2835.00	95.03
2834.00	95.12
2833.00	95.20
2832.00	95.27
2831.00	95.34
2830.00	95.43
2829.00	95.52
2828.00	95.62
2827.00	95.70
2826.00	95.76
2825.00	95.81
2824.00	95.86
2823.00	95.92
2822.00	95.98
2821.00	96.03
2820.00	96.08
2819.00	96.13
2818.00	96.20
2817.00	96.29
2816.00	96.37
2815.00	96.45
2814.00	96.51
2813.00	96.58
2812.00	96.64
2811.00	96.67
2810.00	96.67
2809.00	96.67
2808.00	96.70
2807.00	96.75
2806.00	96.82
2805.00	96.89
2804.00	96.95
2803.00	97.00
2802.00	97.05
2801.00	97.11
2800.00	97.19
2799.00	97.26
2798.00	97.30
2797.00	97.32
2796.00	97.34
2795.00	97.38
2794.00	97.42
2793.00	97.44
2792.00	97.44
2791.00	97.46
2790.00	97.50
2789.00	97.54
2788.00	97.58
2787.00	97.61
2786.00	97.64
2785.00	97.68
2784.00	97.72
2783.00	97.77
2782.00	97.82
2781.00	97.85
2780.00	97.85
2779.00	97.84
2778.00	97.82
2777.00	97.81
2776.00	97.84
2775.00	97.89
2774.00	97.95
2773.00	97.99
2772.00	98.01
2771.00	98.02
2770.00	98.03
2769.00	98.04
2768.00	98.06
2767.00	98.09
2766.00	98.11
2765.00	98.12
2764.00	98.12
2763.00	98.11
2762.00	98.10
2761.00	98.08
2760.00	98.05
2759.00	98.02
2758.00	97.98
2757.00	97.95
2756.00	97.92
2755.00	97.91
2754.00	97.91
2753.00	97.92
2752.00	97.96
2751.00	98.01
2750.00	98.05
2749.00	98.07
2748.00	98.06
2747.00	98.05
2746.00	98.06
2745.00	98.09
2744.00	98.13
2743.00	98.17
2742.00	98.20
2741.00	98.22
2740.00	98.25
2739.00	98.30
2738.00	98.36
2737.00	98.42
2736.00	98.47
2735.00	98.52
2734.00	98.57
2733.00	98.60
2732.00	98.64
2731.00	98.68
2730.00	98.71
2729.00	98.74
2728.00	98.76
2727.00	98.79
2726.00	98.83
2725.00	98.86
2724.00	98.86
2723.00	98.86
2722.00	98.86
2721.00	98.88
2720.00	98.94
2719.00	99.01
2718.00	99.08
2717.00	99.11
2716.00	99.11
2715.00	99.10
2714.00	99.10
2713.00	99.12
2712.00	99.14
2711.00	99.15
2710.00	99.14
2709.00	99.11
2708.00	99.08
2707.00	99.06
2706.00	99.04
2705.00	99.04
2704.00	99.06
2703.00	99.12
2702.00	99.18
2701.00	99.20
2700.00	99.19
2699.00	99.15
2698.00	99.14
2697.00	99.14
2696.00	99.17
2695.00	99.20
2694.00	99.24
2693.00	99.25
2692.00	99.24
2691.00	99.21
2690.00	99.18
2689.00	99.15
2688.00	99.14
2687.00	99.15
2686.00	99.18
2685.00	99.18
2684.00	99.16
2683.00	99.11
2682.00	99.06
2681.00	99.04
2680.00	99.05
2679.00	99.10
2678.00	99.17
2677.00	99.22
2676.00	99.23
2675.00	99.21
2674.00	99.19
2673.00	99.18
2672.00	99.20
2671.00	99.24
2670.00	99.29
2669.00	99.35
2668.00	99.41
2667.00	99.45
2666.00	99.46
2665.00	99.44
2664.00	99.42
2663.00	99.41
2662.00	99.42
2661.00	99.44
2660.00	99.44
2659.00	99.41
2658.00	99.36
2657.00	99.30
2656.00	99.25
2655.00	99.25
2654.00	99.29
2653.00	99.34
2652.00	99.38
2651.00	99.41
2650.00	99.41
2649.00	99.41
2648.00	99.40
2647.00	99.40
2646.00	99.40
2645.00	99.42
2644.00	99.44
2643.00	99.46
2642.00	99.48
2641.00	99.50
2640.00	99.50
2639.00	99.50
2638.00	99.49
2637.00	99.50
2636.00	99.53
2635.00	99.57
2634.00	99.60
2633.00	99.63
2632.00	99.64
2631.00	99.64
2630.00	99.63
2629.00	99.59
2628.00	99.54
2627.00	99.51
2626.00	99.52
2625.00	99.55
2624.00	99.57
2623.00	99.58
2622.00	99.59
2621.00	99.62
2620.00	99.64
2619.00	99.67
2618.00	99.69
2617.00	99.70
2616.00	99.70
2615.00	99.68
2614.00	99.66
2613.00	99.66
2612.00	99.69
2611.00	99.74
2610.00	99.77
2609.00	99.77
2608.00	99.73
2607.00	99.71
2606.00	99.73
2605.00	99.78
2604.00	99.82
2603.00	99.82
2602.00	99.79
2601.00	99.76
2600.00	99.77
2599.00	99.79
2598.00	99.82
2597.00	99.82
2596.00	99.80
2595.00	99.78
2594.00	99.79
2593.00	99.81
2592.00	99.85
2591.00	99.89
2590.00	99.90
2589.00	99.90
2588.00	99.90
2587.00	99.89
2586.00	99.89
2585.00	99.89
2584.00	99.87
2583.00	99.87
2582.00	99.88
2581.00	99.90
2580.00	99.90
2579.00	99.88
2578.00	99.88
2577.00	99.90
2576.00	99.95
2575.00	100.00
2574.00	100.03
2573.00	100.02
2572.00	100.00
2571.00	99.98
2570.00	99.99
2569.00	100.00
2568.00	100.02
2567.00	100.03
2566.00	100.03
2565.00	100.04
2564.00	100.04
2563.00	100.05
2562.00	100.05
2561.00	100.04
2560.00	100.04
2559.00	100.05
2558.00	100.08
2557.00	100.12
2556.00	100.15
2555.00	100.17
2554.00	100.18
2553.00	100.16
2552.00	100.14
2551.00	100.13
2550.00	100.14
2549.00	100.16
2548.00	100.18
2547.00	100.21
2546.00	100.25
2545.00	100.29
2544.00	100.30
2543.00	100.30
2542.00	100.30
2541.00	100.30
2540.00	100.31
2539.00	100.33
2538.00	100.35
2537.00	100.35
2536.00	100.34
2535.00	100.31
2534.00	100.27
2533.00	100.23
2532.00	100.21
2531.00	100.21
2530.00	100.23
2529.00	100.24
2528.00	100.25
2527.00	100.25
2526.00	100.26
2525.00	100.28
2524.00	100.29
2523.00	100.29
2522.00	100.28
2521.00	100.26
2520.00	100.24
2519.00	100.24
2518.00	100.25
2517.00	100.26
2516.00	100.25
2515.00	100.23
2514.00	100.21
2513.00	100.19
2512.00	100.18
2511.00	100.17
2510.00	100.18
2509.00	100.19
2508.00	100.22
2507.00	100.24
2506.00	100.25
2505.00	100.24
2504.00	100.23
2503.00	100.23
2502.00	100.25
2501.00	100.28
2500.00	100.30
2499.00	100.30
2498.00	100.28
2497.00	100.27
2496.00	100.26
2495.00	100.26
2494.00	100.24
2493.00	100.20
2492.00	100.16
2491.00	100.16
2490.00	100.19
2489.00	100.23
2488.00	100.25
2487.00	100.27
2486.00	100.28
2485.00	100.29
2484.00	100.29
2483.00	100.29
2482.00	100.30
2481.00	100.31
2480.00	100.32
2479.00	100.34
2478.00	100.38
2477.00	100.44
2476.00	100.49
2475.00	100.53
2474.00	100.57
2473.00	100.59
2472.00	100.61
2471.00	100.63
2470.00	100.65
2469.00	100.67
2468.00	100.68
2467.00	100.66
2466.00	100.64
2465.00	100.63
2464.00	100.66
2463.00	100.70
2462.00	100.73
2461.00	100.75
2460.00	100.76
2459.00	100.77
2458.00	100.76
2457.00	100.76
2456.00	100.75
2455.00	100.75
2454.00	100.76
2453.00	100.78
2452.00	100.80
2451.00	100.81
2450.00	100.81
2449.00	100.80
2448.00	100.81
2447.00	100.82
2446.00	100.83
2445.00	100.81
2444.00	100.80
2443.00	100.80
2442.00	100.82
2441.00	100.82
2440.00	100.82
2439.00	100.83
2438.00	100.84
2437.00	100.86
2436.00	100.87
2435.00	100.88
2434.00	100.90
2433.00	100.91
2432.00	100.93
2431.00	100.97
2430.00	101.01
2429.00	101.02
2428.00	100.99
2427.00	100.96
2426.00	100.92
2425.00	100.91
2424.00	100.92
2423.00	100.98
2422.00	101.06
2421.00	101.15
2420.00	101.21
2419.00	101.24
2418.00	101.24
2417.00	101.21
2416.00	101.19
2415.00	101.18
2414.00	101.21
2413.00	101.24
2412.00	101.25
2411.00	101.26
2410.00	101.26
2409.00	101.26
2408.00	101.26
2407.00	101.26
2406.00	101.26
2405.00	101.24
2404.00	101.22
2403.00	101.19
2402.00	101.19
2401.00	101.19
2400.00	101.21
2399.00	101.22
2398.00	101.21
2397.00	101.17
2396.00	101.12
2395.00	101.07
2394.00	101.05
2393.00	101.04
2392.00	101.04
2391.00	101.06
2390.00	101.08
2389.00	101.09
2388.00	101.09
2387.00	101.07
2386.00	101.05
2385.00	101.02
2384.00	101.00
2383.00	100.98
2382.00	100.97
2381.00	100.97
2380.00	100.99
2379.00	101.02
2378.00	101.06
2377.00	101.06
2376.00	101.06
2375.00	101.06
2374.00	101.06
2373.00	101.03
2372.00	100.95
2371.00	100.86
2370.00	100.82
2369.00	100.84
2368.00	100.88
2367.00	100.94
2366.00	100.97
2365.00	100.95
2364.00	100.88
2363.00	100.86
2362.00	100.91
2361.00	100.95
2360.00	100.91
2359.00	100.81
2358.00	100.69
2357.00	100.57
2356.00	100.40
2355.00	100.19
2354.00	100.01
2353.00	99.87
2352.00	99.80
2351.00	99.88
2350.00	100.23
2349.00	100.79
2348.00	101.29
2347.00	101.49
2346.00	101.26
2345.00	100.85
2344.00	100.59
2343.00	100.61
2342.00	100.75
2341.00	100.79
2340.00	100.74
2339.00	100.65
2338.00	100.58
2337.00	100.53
2336.00	100.53
2335.00	100.54
2334.00	100.53
2333.00	100.46
2332.00	100.36
2331.00	100.27
2330.00	100.22
2329.00	100.23
2328.00	100.30
2327.00	100.41
2326.00	100.50
2325.00	100.52
2324.00	100.47
2323.00	100.40
2322.00	100.37
2321.00	100.41
2320.00	100.51
2319.00	100.62
2318.00	100.70
2317.00	100.72
2316.00	100.71
2315.00	100.68
2314.00	100.65
2313.00	100.62
2312.00	100.63
2311.00	100.68
2310.00	100.76
2309.00	100.83
2308.00	100.87
2307.00	100.91
2306.00	100.93
2305.00	100.96
2304.00	100.99
2303.00	101.02
2302.00	101.05
2301.00	101.08
2300.00	101.09
2299.00	101.09
2298.00	101.07
2297.00	101.03
2296.00	100.98
2295.00	100.95
2294.00	100.93
2293.00	100.93
2292.00	100.94
2291.00	100.97
2290.00	100.98
2289.00	100.97
2288.00	100.94
2287.00	100.89
2286.00	100.84
2285.00	100.78
2284.00	100.72
2283.00	100.68
2282.00	100.66
2281.00	100.65
2280.00	100.64
2279.00	100.62
2278.00	100.58
2277.00	100.54
2276.00	100.49
2275.00	100.44
2274.00	100.39
2273.00	100.34
2272.00	100.30
2271.00	100.28
2270.00	100.27
2269.00	100.26
2268.00	100.24
2267.00	100.22
2266.00	100.19
2265.00	100.17
2264.00	100.14
2263.00	100.13
2262.00	100.12
2261.00	100.09
2260.00	100.06
2259.00	100.03
2258.00	100.01
2257.00	100.00
2256.00	99.99
2255.00	99.98
2254.00	99.99
2253.00	100.00
2252.00	100.00
2251.00	100.00
2250.00	100.00
2249.00	99.99
2248.00	99.98
2247.00	99.96
2246.00	99.95
2245.00	99.96
2244.00	99.98
2243.00	99.97
2242.00	99.94
2241.00	99.89
2240.00	99.86
2239.00	99.86
2238.00	99.89
2237.00	99.91
2236.00	99.91
2235.00	99.91
2234.00	99.90
2233.00	99.90
2232.00	99.92
2231.00	99.95
2230.00	99.98
2229.00	99.99
2228.00	100.01
2227.00	100.02
2226.00	100.03
2225.00	100.05
2224.00	100.08
2223.00	100.11
2222.00	100.15
2221.00	100.16
2220.00	100.16
2219.00	100.16
2218.00	100.15
2217.00	100.14
2216.00	100.15
2215.00	100.17
2214.00	100.21
2213.00	100.27
2212.00	100.32
2211.00	100.36
2210.00	100.40
2209.00	100.43
2208.00	100.44
2207.00	100.45
2206.00	100.48
2205.00	100.50
2204.00	100.51
2203.00	100.51
2202.00	100.50
2201.00	100.51
2200.00	100.52
2199.00	100.54
2198.00	100.56
2197.00	100.58
2196.00	100.58
2195.00	100.60
2194.00	100.62
2193.00	100.64
2192.00	100.67
2191.00	100.69
2190.00	100.70
2189.00	100.69
2188.00	100.69
2187.00	100.69
2186.00	100.70
2185.00	100.71
2184.00	100.71
2183.00	100.71
2182.00	100.71
2181.00	100.71
2180.00	100.69
2179.00	100.66
2178.00	100.61
2177.00	100.58
2176.00	100.56
2175.00	100.57
2174.00	100.60
2173.00	100.61
2172.00	100.58
2171.00	100.54
2170.00	100.51
2169.00	100.49
2168.00	100.48
2167.00	100.49
2166.00	100.49
2165.00	100.50
2164.00	100.50
2163.00	100.50
2162.00	100.50
2161.00	100.47
2160.00	100.42
2159.00	100.37
2158.00	100.34
2157.00	100.34
2156.00	100.35
2155.00	100.35
2154.00	100.33
2153.00	100.30
2152.00	100.26
2151.00	100.22
2150.00	100.20
2149.00	100.20
2148.00	100.25
2147.00	100.32
2146.00	100.37
2145.00	100.37
2144.00	100.36
2143.00	100.36
2142.00	100.36
2141.00	100.35
2140.00	100.33
2139.00	100.33
2138.00	100.35
2137.00	100.37
2136.00	100.39
2135.00	100.40
2134.00	100.42
2133.00	100.43
2132.00	100.44
2131.00	100.46
2130.00	100.49
2129.00	100.54
2128.00	100.59
2127.00	100.63
2126.00	100.65
2125.00	100.66
2124.00	100.66
2123.00	100.68
2122.00	100.72
2121.00	100.75
2120.00	100.77
2119.00	100.80
2118.00	100.83
2117.00	100.85
2116.00	100.87
2115.00	100.88
2114.00	100.89
2113.00	100.88
2112.00	100.85
2111.00	100.84
2110.00	100.85
2109.00	100.87
2108.00	100.89
2107.00	100.91
2106.00	100.92
2105.00	100.92
2104.00	100.91
2103.00	100.92
2102.00	100.94
2101.00	100.95
2100.00	100.93
2099.00	100.89
2098.00	100.86
2097.00	100.84
2096.00	100.84
2095.00	100.85
2094.00	100.86
2093.00	100.86
2092.00	100.85
2091.00	100.85
2090.00	100.85
2089.00	100.84
2088.00	100.81
2087.00	100.76
2086.00	100.72
2085.00	100.67
2084.00	100.61
2083.00	100.55
2082.00	100.50
2081.00	100.43
2080.00	100.35
2079.00	100.25
2078.00	100.16
2077.00	100.08
2076.00	100.04
2075.00	100.03
2074.00	100.03
2073.00	100.01
2072.00	99.99
2071.00	99.97
2070.00	99.96
2069.00	99.94
2068.00	99.92
2067.00	99.91
2066.00	99.91
2065.00	99.91
2064.00	99.92
2063.00	99.93
2062.00	99.94
2061.00	99.95
2060.00	99.96
2059.00	99.97
2058.00	99.97
2057.00	99.95
2056.00	99.95
2055.00	99.97
2054.00	100.02
2053.00	100.05
2052.00	100.07
2051.00	100.09
2050.00	100.11
2049.00	100.13
2048.00	100.14
2047.00	100.15
2046.00	100.16
2045.00	100.16
2044.00	100.16
2043.00	100.19
2042.00	100.22
2041.00	100.24
2040.00	100.23
2039.00	100.20
2038.00	100.17
2037.00	100.15
2036.00	100.14
2035.00	100.14
2034.00	100.15
2033.00	100.15
2032.00	100.16
2031.00	100.17
2030.00	100.18
2029.00	100.18
2028.00	100.17
2027.00	100.15
2026.00	100.13
2025.00	100.11
2024.00	100.09
2023.00	100.09
2022.00	100.10
2021.00	100.08
2020.00	100.05
2019.00	100.04
2018.00	100.06
2017.00	100.08
2016.00	100.09
2015.00	100.08
2014.00	100.06
2013.00	100.03
2012.00	100.02
2011.00	100.04
2010.00	100.08
2009.00	100.10
2008.00	100.09
2007.00	100.07
2006.00	100.04
2005.00	100.00
2004.00	99.98
2003.00	99.97
[truncated: 1,603 more rows]
