# Supplementary material for: Electrochemical study of 2-amino-5-mercapto-1,3,4-thiadiazole in the absence and presence of p-benzoquinone: an efficient strategy for the electrosynthesis of new 1,3,4-thiadiazole derivatives
Source: RSC Adv. 2023 Jan 19;13(5):3083–94. doi: 10.1039/d2ra07250e (PMC9850745; doi:10.1039/d2ra07250e)
Supplement: RA-013-D2RA07250E-s002 [file RA-013-D2RA07250E-s002.zip › Original files of spectra/ATB/MS/ATB MS.xlsx]

## Sheet: ATB
	Scan 142 (1.597 min): TEST 991402.D\data.ms
	ATB
	m/z	Abundance
	40.1	11569
	41.1	232704
	42.1	55264
	43.1	324544
	44.1	71648
	45.1	126792
	46.1	6823
	47.1	3244
	48	556
	49	550
	50.1	2494
	51.1	4667
	52.1	2601
	53.1	23232
	54.1	32224
	55.1	222720
	56.1	75648
	57.1	233216
	58.1	27992
	59.1	111896
	60.1	94768
	61.1	25936
	62	2549
	63	2890
	64	4629
	65.1	8797
	66.1	5212
	67.1	66696
	68.1	48056
	69.1	259584
	70.1	58056
	71.1	109096
	72.1	66280
	73.1	75904
	74.1	25664
	75.1	5252
	76	5119
	77.1	15462
	78.1	3633
	79.1	23496
	80.1	12219
	81.1	103856
	82.1	43544
	83.1	95720
	84.1	44816
	85.1	60328
	86.1	14010
	87.1	15793
	88.1	2806
	89.1	2849
	90	1222
	91.1	15205
	92	4783
	93.1	22240
	94.1	13449
	95.1	50184
	96.1	31232
	97.1	72808
	98.1	37096
	99.1	18584
	100.1	8004
	101.1	10414
	102.1	3137
	103	2701
	104.1	4093
	105	17824
	106.1	3699
	107.1	15459
	108.1	7107
	109.1	27008
	110.1	22088
	111.1	35560
	112.2	18392
	113.1	13109
	114.1	9612
	115.1	10644
	116.1	5025
	117.1	3733
	118.1	1789
	119.1	12291
	120.1	3956
	121.1	18752
	122.1	6191
	123.1	21488
	124.1	9743
	125.2	16334
	126.1	10289
	127.2	10543
	128.1	6955
	129.1	21280
	130.1	2996
	131.1	3310
	132.1	1740
	133	23098
	134.1	7674
	135.1	12703
	136.2	13650
	137.1	21968
	138.1	9095
	139.1	8265
	140.1	5647
	141.1	5535
	142.1	2746
	143.1	5202
	144.1	1490
	145.1	4208
	146.1	1259
	147.1	8378
	148.1	3025
	149.1	27216
	150.1	5035
	151.1	6076
	152.2	6241
	153.1	4794
	154.2	4879
	155.1	5005
	156.1	2389
	157.1	5510
	158.1	2363
	159.1	3045
	160.1	1540
	161.1	7130
	162.1	2269
	163.1	4703
	164.1	2180
	165.2	4958
	166.2	3939
	167.1	7620
	168.1	3655
	169.2	2746
	170.1	1471
	171.1	5472
	172.1	1460
	173.1	1908
	174.1	618
	175.2	2833
	176.1	1331
	177.1	3219
	178.1	3306
	179.2	3975
	180.2	3268
	181.2	2233
	182.2	2564
	183.2	2518
	184.1	1443
	185.1	9161
	186.1	1942
	187.2	1627
	188.2	412
	189.1	2607
	190.1	1123
	191.2	3403
	192.1	3236
	193.1	4204
	194.1	4516
	195.1	2172
	196.1	2819
	197.2	2126
	198.2	1211
	199.1	4202
	200.1	926
	201.1	1820
	202	558
	203.2	2425
	204.1	1247
	205.2	2004
	206.1	1268
	207.1	3114
	208.2	2772
	209.1	1928
	210.1	1771
	211.2	1976
	212.1	1442
	213.2	8236
	214.1	1928
	215.1	1782
	216.1	732
	217.2	2153
	218.1	1989
	219.1	2912
	220.1	1597
	221.1	3962
	222.2	3155
	223.1	1677
	224.2	2840
	225.2	1875
	226.1	1113
	227.2	3325
	228.2	2447
	229.2	4172
	230.2	855
	231.2	2032
	232.1	812
	233.2	834
	234.1	1191
	235.1	1818
	236.2	4123
	237.2	2322
	238.2	1595
	239.2	2432
	240.1	1779
	241.2	5628
	242.2	1138
	243.2	2625
	244.2	316
	245.2	391
	246.1	255
	247.3	111
	248.1	232
	249.2	432
	250.2	1242.2
	251.2	1201.02
	252.2	1166.98
	253.2	398.12
	254.2	127.28
	255.2	123.58
	256.2	149.48
	257.2	278.24
	258.2	487.66
	259.2	266.4
	260.1	1023.42
	261.1	449.18
	262.2	1219.96
	263.2	1081.88
	264.1	829.54
	265.2	273.8
	266.2	111.74
	267.2	175.38
	268.1	202.76
	269.1	655.64
	270.2	298.22
	271.2	1112.96
	272.2	506.9
	273.2	1261.94
	274.2	1434.86
	275.3	900.58
	276.3	941.28
	277.2	449.92
	278.2	124.32
	279.2	119.88
	280.2	655.64
	281.1	298.22
	282.2	1112.96
	283.2	506.9
	284.3	1161.94
	285.2	1434.86
	286.2	900.58
	287.2	204.98
	288	123.58
	289.1	233.84
	290.2	289.34
	291.2	188.7
	292.3	795.5
	293.2	463.24
	294.3	1182.32
	295.2	1042.8
	296.1	979.02
	297.1	261.96
	298.1	164.28
	299.3	173.9
	300.1	383.32
	301.3	229.4
	302.2	839.16
	303.2	478.78
	304	1267.62
	305.3	1024.84
	306.2	1267.62
	307.2	346.32
	308.2	487.66
	309.2	266.4
	310.1	1023.42
	311.3	449.18
	312.3	1219.96
	313.2	1081.88
	314.2	829.54
	315.1	273.8
	316	111.74
	317.2	175.38
	318.3	202.76
	319.3	655.64
	320.2	298.22
	321.4	1112.96
	322.2	506.9
	323.3	1261.94
	324.3	1434.86
	325.3	900.58
	326.2	941.28
	327.2	449.92
	328.2	124.32
	329.2	119.88
	330	655.64
	331.3	298.22
	333.3	1112.96
	334.4	506.9
	335.1	1161.94
	336.4	1434.86
	337.3	900.58
	338.3	204.98
	339.2	123.58
	340.4	233.84
	341.3	289.34
	342.3	188.7
	343.1	795.5
	344.2	463.24
	345.3	1182.32
	347.2	1042.8
	348.3	979.02
	349.3	261.96
	350.3	164.28
	351.3	173.9
	352.2	383.32
	353.3	229.4
	354.3	839.16
	355.1	478.78
	356.1	1267.62
	357.2	1024.84
	359.2	1267.62
	360.2	346.32
	361.2	125.06
	362.2	142.82
	363.2	302.66
	364.3	256.78
	365.3	710.4
	366.3	622.34
	367.2	1218.92
	368.4	1173.14
	369.2	1341.7
	370.1	845.82
	371.3	194.62
	372.2	116.92
	373.2	318.2
	374.2	290.82
	375.3	875.42
	376.3	709.66
	377.2	290.82
	378.4	875.42
	379.3	709.66
	380.4	319.68
	382.4	1428.2
	384.2	678.58
	385.4	1115.96
	386.3	1021.94
	387.4	976.8
	388.2	248.64
	389.4	125.8
	390.4	154.66
	391.2	122.84
	392.4	128.76
	393.4	284.9
	394.4	230.14
	395.3	225.7
	396.2	530.58
	399.1	357.42
	400.4	1129.58
	401.1	577.2
	402.3	1242.2
	404.4	1201.02
	406.4	1166.98
	407.4	398.12
	408.3	127.28
	410.4	123.58
	411.2	149.48
	413.2	278.24
	414.5	487.66
	418.4	266.4
	420.4	1023.42
	421.4	449.18
	424.3	1219.96
	429.2	1081.88
	430.4	829.54
	431.3	273.8
	432.3	111.74
	434.4	175.38
	435.4	202.76
	444.4	655.64
	449.6	298.22
	452.4	1112.96
	463.5	506.9
	466.4	1061.94
	472.4	1134.86
	480.4	900.58
	481.5	941.28
	494.5	449.92
	508.6	124.32
	509.5	119.88
