# Supplementary material for: Electrochemical study of 2-amino-5-mercapto-1,3,4-thiadiazole in the absence and presence of p-benzoquinone: an efficient strategy for the electrosynthesis of new 1,3,4-thiadiazole derivatives
Source: RSC Adv. 2023 Jan 19;13(5):3083–94. doi: 10.1039/d2ra07250e (PMC9850745; doi:10.1039/d2ra07250e)
Supplement: RA-013-D2RA07250E-s002 [file RA-013-D2RA07250E-s002.zip › Original files of spectra/ATB/MS/MS HP Conditios.xls]

## Sheet: Sheet1
	MS Conditions & Specifications
	Direct Probe Temperature Program
	Parametr	Step 1	Step 2	Step 3	Step 4	Step 5
	Initial Temperature (ºC)	30	---	---	---	---
	Initial Time (min)	0	---	---	---	---
	Program Rate (ºC/min)	100	---	---	---	---
	Final Temperature (ºC)	300	---	---	---	---
	Final Time (min)	5	---	---	---	---
	Instrument Specifications:
	Manufacturer Company: Agilent Technology (HP)
	1. MS Model: 5973 Network Mass Selective Detector
	2. Ion source: Electron Impact (EI) 70eV
	3. Ion source temperature: 230ºC
	4. Analyzer: Quadrupole
	5. Analyzer temperature: 230ºC
