# Supplementary material for: Electrochemical study of 2-amino-5-mercapto-1,3,4-thiadiazole in the absence and presence of p-benzoquinone: an efficient strategy for the electrosynthesis of new 1,3,4-thiadiazole derivatives
Source: RSC Adv. 2023 Jan 19;13(5):3083–94. doi: 10.1039/d2ra07250e (PMC9850745; doi:10.1039/d2ra07250e)
Supplement: RA-013-D2RA07250E-s002 [file RA-013-D2RA07250E-s002.zip › Original files of spectra/ATD/1H-NMR/audita.txt]

##TITLE= Audit trail, XWIN-NMR		Version 3.1
##JCAMPDX= 5.01
##ORIGIN= Bruker Analytik GmbH
##OWNER= Administrator
$$ C:/Bruker/XWIN-NMR/data/service/nmr/ilam/121/audita.txt
##AUDIT TRAIL=  $$ (NUMBER, WHEN, WHO, WHERE, WHAT)
(   1,<2017-01-12 15:48:34.21 +100>,<Administrator>,<NMRWINPC>,
      <created by zg
       data hash MD5: 32K
       59 13 84 DD A1 EE 3E D7 DF EE 44 BA D8 96 9B D6>)
##END=

$$ hash MD5
$$ 7D 59 48 8F D6 C9 94 01 14 34 81 E5 72 90 09 6E
