# Supplementary material for: Electrochemical study of 2-amino-5-mercapto-1,3,4-thiadiazole in the absence and presence of p-benzoquinone: an efficient strategy for the electrosynthesis of new 1,3,4-thiadiazole derivatives
Source: RSC Adv. 2023 Jan 19;13(5):3083–94. doi: 10.1039/d2ra07250e (PMC9850745; doi:10.1039/d2ra07250e)
Supplement: RA-013-D2RA07250E-s002 [file RA-013-D2RA07250E-s002.zip › Original files of spectra/ATD/1H-NMR/pdata/1/auditp.txt]

##TITLE= Audit trail, XWIN-NMR		Version 3.1
##JCAMPDX= 5.01
##ORIGIN= Bruker Analytik GmbH
##OWNER= Administrator
$$ C:/Bruker/XWIN-NMR/data/service/nmr/ilam/121/pdata/1/auditp.txt
##AUDIT TRAIL=  $$ (NUMBER, WHEN, WHO, WHERE, WHAT)
(   1,<2017-01-12 15:48:34.21 +100>,<Administrator>,<NMRWINPC>,
      <created by zg
       data hash MD5: 32K
       59 13 84 DD A1 EE 3E D7 DF EE 44 BA D8 96 9B D6>)
(   2,<2017-01-12 15:48:34.35 +100>,<Administrator>,<NMRWINPC>,
      <Start of raw data processing
       efp LB = 0.3 FT_mod = 6 PKNL = 1 PHC0 = 7751.31 PHC1 = -17.8432 SI = 32K 
       data hash MD5: 32K
       32 9D 5B 44 62 A9 9E 00 1A 1C 12 6A 2A C5 6D 77>)
(   3,<2017-01-12 15:48:34.82 +100>,<Administrator>,<NMRWINPC>,
      <apk 
       data hash MD5: 32K
       FA 0C A9 FA 8E CA E2 23 70 60 6C B7 9E 86 E7 94>)
(   4,<2017-01-12 15:48:34.95 +100>,<Administrator>,<NMRWINPC>,
      <abs ABSG = 5 
       data hash MD5: 32K
       02 25 13 50 71 5F 94 7E 7B DB 8B 8E 0C 52 EE 96>)
(   5,<2017-01-12 15:50:43.85 +100>,<Administrator>,<NMRWINPC>,
      <pk PHC0 = -0.48078 PHC1 = 4.6 
       data hash MD5: 32K
       2E C5 F1 48 42 02 86 37 56 CC D2 78 EE 6F 00 93>)
(   6,<2017-01-12 15:50:45.46 +100>,<Administrator>,<NMRWINPC>,
      <abs ABSG = 5 
       data hash MD5: 32K
       58 21 A1 D9 C4 5E FA 18 B4 54 23 AD 22 DD 31 E7>)
##END=

$$ hash MD5
$$ D8 F5 64 2A A3 0D 5C B2 E3 3F CF AE 0B 63 76 5C
