# Supplementary material for: Electrochemical study of 2-amino-5-mercapto-1,3,4-thiadiazole in the absence and presence of p-benzoquinone: an efficient strategy for the electrosynthesis of new 1,3,4-thiadiazole derivatives
Source: RSC Adv. 2023 Jan 19;13(5):3083–94. doi: 10.1039/d2ra07250e (PMC9850745; doi:10.1039/d2ra07250e)
Supplement: RA-013-D2RA07250E-s002 [file RA-013-D2RA07250E-s002.zip › Original files of spectra/ATD/1H-NMR/pdata/1/intrng]

P 0
12.242610   11.460543
8.886502   6.053237
4.529902   0.511612
