# Supplementary material for: Electrochemical study of 2-amino-5-mercapto-1,3,4-thiadiazole in the absence and presence of p-benzoquinone: an efficient strategy for the electrosynthesis of new 1,3,4-thiadiazole derivatives
Source: RSC Adv. 2023 Jan 19;13(5):3083–94. doi: 10.1039/d2ra07250e (PMC9850745; doi:10.1039/d2ra07250e)
Supplement: RA-013-D2RA07250E-s002 [file RA-013-D2RA07250E-s002.zip › Original files of spectra/ATD/IR/ATD.csv]

Created as New Dataset	Sample 2931 By 17 Date Sunday	January 06 2002
cm-1	%T
4000.00	91.30
3999.00	91.33
3998.00	91.39
3997.00	91.44
3996.00	91.46
3995.00	91.42
3994.00	91.33
3993.00	91.26
3992.00	91.28
3991.00	91.41
3990.00	91.61
3989.00	91.77
3988.00	91.81
3987.00	91.75
3986.00	91.66
3985.00	91.60
3984.00	91.58
3983.00	91.58
3982.00	91.58
3981.00	91.58
3980.00	91.58
3979.00	91.58
3978.00	91.59
3977.00	91.63
3976.00	91.68
3975.00	91.71
3974.00	91.72
3973.00	91.73
3972.00	91.74
3971.00	91.75
3970.00	91.79
3969.00	91.87
3968.00	91.96
3967.00	92.00
3966.00	91.99
3965.00	91.95
3964.00	91.91
3963.00	91.89
3962.00	91.90
3961.00	91.94
3960.00	91.99
3959.00	92.01
3958.00	92.03
3957.00	92.07
3956.00	92.11
3955.00	92.09
3954.00	92.01
3953.00	91.92
3952.00	91.91
3951.00	91.98
3950.00	92.08
3949.00	92.19
3948.00	92.27
3947.00	92.29
3946.00	92.24
3945.00	92.18
3944.00	92.17
3943.00	92.22
3942.00	92.29
3941.00	92.33
3940.00	92.35
3939.00	92.33
3938.00	92.31
3937.00	92.30
3936.00	92.33
3935.00	92.38
3934.00	92.44
3933.00	92.50
3932.00	92.53
3931.00	92.52
3930.00	92.47
3929.00	92.44
3928.00	92.45
3927.00	92.47
3926.00	92.50
3925.00	92.56
3924.00	92.67
3923.00	92.77
3922.00	92.82
3921.00	92.81
3920.00	92.75
3919.00	92.66
3918.00	92.61
3917.00	92.64
3916.00	92.69
3915.00	92.69
3914.00	92.67
3913.00	92.66
3912.00	92.67
3911.00	92.64
3910.00	92.58
3909.00	92.51
3908.00	92.46
3907.00	92.44
3906.00	92.47
3905.00	92.55
3904.00	92.65
3903.00	92.71
3902.00	92.73
3901.00	92.79
3900.00	92.89
3899.00	92.97
3898.00	92.95
3897.00	92.89
3896.00	92.83
3895.00	92.80
3894.00	92.79
3893.00	92.81
3892.00	92.90
3891.00	92.99
3890.00	93.01
3889.00	92.97
3888.00	93.00
3887.00	93.10
3886.00	93.22
3885.00	93.31
3884.00	93.34
3883.00	93.35
3882.00	93.40
3881.00	93.49
3880.00	93.51
3879.00	93.43
3878.00	93.30
3877.00	93.25
3876.00	93.32
3875.00	93.43
3874.00	93.54
3873.00	93.62
3872.00	93.66
3871.00	93.66
3870.00	93.64
3869.00	93.66
3868.00	93.66
3867.00	93.63
3866.00	93.62
3865.00	93.64
3864.00	93.70
3863.00	93.78
3862.00	93.82
3861.00	93.80
3860.00	93.76
3859.00	93.75
3858.00	93.82
3857.00	93.99
3856.00	94.22
3855.00	94.35
3854.00	94.28
3853.00	94.18
3852.00	94.16
3851.00	94.07
3850.00	94.00
3849.00	94.00
3848.00	94.03
3847.00	94.07
3846.00	94.09
3845.00	94.10
3844.00	94.13
3843.00	94.18
3842.00	94.17
3841.00	94.11
3840.00	94.13
3839.00	94.27
3838.00	94.43
3837.00	94.52
3836.00	94.55
3835.00	94.58
3834.00	94.62
3833.00	94.66
3832.00	94.72
3831.00	94.78
3830.00	94.78
3829.00	94.74
3828.00	94.71
3827.00	94.75
3826.00	94.82
3825.00	94.88
3824.00	94.96
3823.00	95.06
3822.00	95.09
3821.00	95.07
3820.00	95.06
3819.00	95.04
3818.00	95.08
3817.00	95.19
3816.00	95.30
3815.00	95.39
3814.00	95.40
3813.00	95.39
3812.00	95.39
3811.00	95.39
3810.00	95.37
3809.00	95.35
3808.00	95.36
3807.00	95.39
3806.00	95.43
3805.00	95.44
3804.00	95.48
3803.00	95.53
3802.00	95.55
3801.00	95.54
3800.00	95.53
3799.00	95.52
3798.00	95.59
3797.00	95.73
3796.00	95.85
3795.00	95.92
3794.00	95.93
3793.00	95.95
3792.00	96.00
3791.00	96.07
3790.00	96.13
3789.00	96.15
3788.00	96.13
3787.00	96.08
3786.00	96.04
3785.00	96.06
3784.00	96.16
3783.00	96.28
3782.00	96.36
3781.00	96.40
3780.00	96.41
3779.00	96.44
3778.00	96.46
3777.00	96.45
3776.00	96.41
3775.00	96.39
3774.00	96.39
3773.00	96.42
3772.00	96.50
3771.00	96.57
3770.00	96.61
3769.00	96.61
3768.00	96.64
3767.00	96.70
3766.00	96.74
3765.00	96.73
3764.00	96.71
3763.00	96.68
3762.00	96.65
3761.00	96.61
3760.00	96.59
3759.00	96.64
3758.00	96.72
3757.00	96.77
3756.00	96.79
3755.00	96.84
3754.00	96.90
3753.00	96.92
3752.00	96.90
3751.00	96.95
3750.00	97.05
3749.00	97.07
3748.00	97.04
3747.00	97.08
3746.00	97.18
3745.00	97.25
3744.00	97.30
3743.00	97.33
3742.00	97.31
3741.00	97.34
3740.00	97.41
3739.00	97.46
3738.00	97.46
3737.00	97.38
3736.00	97.31
3735.00	97.40
3734.00	97.64
3733.00	97.84
3732.00	97.91
3731.00	97.89
3730.00	97.88
3729.00	97.93
3728.00	98.00
3727.00	98.04
3726.00	98.06
3725.00	98.06
3724.00	98.05
3723.00	98.06
3722.00	98.07
3721.00	98.07
3720.00	98.10
3719.00	98.15
3718.00	98.23
3717.00	98.29
3716.00	98.32
3715.00	98.37
3714.00	98.43
3713.00	98.44
3712.00	98.38
3711.00	98.36
3710.00	98.44
3709.00	98.51
3708.00	98.54
3707.00	98.54
3706.00	98.55
3705.00	98.59
3704.00	98.65
3703.00	98.73
3702.00	98.83
3701.00	98.90
3700.00	98.93
3699.00	98.91
3698.00	98.88
3697.00	98.88
3696.00	98.88
3695.00	98.89
3694.00	98.91
3693.00	98.90
3692.00	98.85
3691.00	98.81
3690.00	98.87
3689.00	99.01
3688.00	99.10
3687.00	99.08
3686.00	99.02
3685.00	99.00
3684.00	99.03
3683.00	99.06
3682.00	99.09
3681.00	99.11
3680.00	99.13
3679.00	99.18
3678.00	99.26
3677.00	99.33
3676.00	99.33
3675.00	99.38
3674.00	99.45
3673.00	99.45
3672.00	99.44
3671.00	99.40
3670.00	99.42
3669.00	99.56
3668.00	99.69
3667.00	99.76
3666.00	99.81
3665.00	99.85
3664.00	99.87
3663.00	99.85
3662.00	99.83
3661.00	99.85
3660.00	99.90
3659.00	99.94
3658.00	99.98
3657.00	100.00
3656.00	100.01
3655.00	100.00
3654.00	99.99
3653.00	100.03
3652.00	100.08
3651.00	100.02
3650.00	99.90
3649.00	99.88
3648.00	99.95
3647.00	100.01
3646.00	100.01
3645.00	99.99
3644.00	99.99
3643.00	100.00
3642.00	100.04
3641.00	100.06
3640.00	100.04
3639.00	99.96
3638.00	99.87
3637.00	99.83
3636.00	99.86
3635.00	99.92
3634.00	99.99
3633.00	100.05
3632.00	100.12
3631.00	100.18
3630.00	100.16
3629.00	100.12
3628.00	100.15
3627.00	100.14
3626.00	100.07
3625.00	100.03
3624.00	100.02
3623.00	100.04
3622.00	100.08
3621.00	100.11
3620.00	100.09
3619.00	100.02
3618.00	99.97
3617.00	99.96
3616.00	99.96
3615.00	99.96
3614.00	99.93
3613.00	99.92
3612.00	99.94
3611.00	99.96
3610.00	99.94
3609.00	99.91
3608.00	99.89
3607.00	99.94
3606.00	100.01
3605.00	100.03
3604.00	99.99
3603.00	99.88
3602.00	99.77
3601.00	99.75
3600.00	99.82
3599.00	99.93
3598.00	100.01
3597.00	100.03
3596.00	99.99
3595.00	99.93
3594.00	99.86
3593.00	99.82
3592.00	99.81
3591.00	99.81
3590.00	99.80
3589.00	99.75
3588.00	99.71
3587.00	99.76
3586.00	99.82
3585.00	99.83
3584.00	99.82
3583.00	99.82
3582.00	99.82
3581.00	99.80
3580.00	99.79
3579.00	99.80
3578.00	99.81
3577.00	99.79
3576.00	99.71
3575.00	99.63
3574.00	99.58
3573.00	99.58
3572.00	99.60
3571.00	99.63
3570.00	99.66
3569.00	99.66
3568.00	99.60
3567.00	99.50
3566.00	99.43
3565.00	99.40
3564.00	99.42
3563.00	99.47
3562.00	99.52
3561.00	99.53
3560.00	99.50
3559.00	99.44
3558.00	99.39
3557.00	99.37
3556.00	99.39
3555.00	99.43
3554.00	99.49
3553.00	99.57
3552.00	99.63
3551.00	99.67
3550.00	99.66
3549.00	99.62
3548.00	99.58
3547.00	99.52
3546.00	99.49
3545.00	99.51
3544.00	99.55
3543.00	99.56
3542.00	99.56
3541.00	99.55
3540.00	99.54
3539.00	99.53
3538.00	99.50
3537.00	99.47
3536.00	99.46
3535.00	99.49
3534.00	99.53
3533.00	99.57
3532.00	99.57
3531.00	99.52
3530.00	99.45
3529.00	99.41
3528.00	99.43
3527.00	99.49
3526.00	99.53
3525.00	99.54
3524.00	99.53
3523.00	99.52
3522.00	99.51
3521.00	99.50
3520.00	99.48
3519.00	99.47
3518.00	99.47
3517.00	99.49
3516.00	99.52
3515.00	99.56
3514.00	99.54
3513.00	99.47
3512.00	99.38
3511.00	99.32
3510.00	99.34
3509.00	99.41
3508.00	99.46
3507.00	99.49
3506.00	99.50
3505.00	99.50
3504.00	99.53
3503.00	99.59
3502.00	99.66
3501.00	99.70
3500.00	99.68
3499.00	99.62
3498.00	99.54
3497.00	99.48
3496.00	99.45
3495.00	99.43
3494.00	99.44
3493.00	99.44
3492.00	99.44
3491.00	99.43
3490.00	99.40
3489.00	99.36
3488.00	99.34
3487.00	99.33
3486.00	99.31
3485.00	99.27
3484.00	99.19
3483.00	99.11
3482.00	99.07
3481.00	99.09
3480.00	99.15
3479.00	99.19
3478.00	99.21
3477.00	99.22
3476.00	99.24
3475.00	99.26
3474.00	99.23
3473.00	99.17
3472.00	99.10
3471.00	99.04
3470.00	99.00
3469.00	98.96
3468.00	98.93
3467.00	98.93
3466.00	98.93
3465.00	98.91
3464.00	98.85
3463.00	98.77
3462.00	98.70
3461.00	98.62
3460.00	98.53
3459.00	98.41
3458.00	98.30
3457.00	98.22
3456.00	98.16
3455.00	98.07
3454.00	97.94
3453.00	97.80
3452.00	97.67
3451.00	97.58
3450.00	97.49
3449.00	97.37
3448.00	97.24
3447.00	97.08
3446.00	96.92
3445.00	96.77
3444.00	96.66
3443.00	96.56
3442.00	96.45
3441.00	96.26
3440.00	96.01
3439.00	95.75
3438.00	95.54
3437.00	95.41
3436.00	95.30
3435.00	95.14
3434.00	94.91
3433.00	94.65
3432.00	94.43
3431.00	94.22
3430.00	94.01
3429.00	93.80
3428.00	93.59
3427.00	93.39
3426.00	93.18
3425.00	92.94
3424.00	92.71
3423.00	92.50
3422.00	92.29
3421.00	92.04
3420.00	91.76
3419.00	91.46
3418.00	91.17
3417.00	90.86
3416.00	90.54
3415.00	90.19
3414.00	89.83
3413.00	89.47
3412.00	89.14
3411.00	88.85
3410.00	88.56
3409.00	88.23
3408.00	87.84
3407.00	87.40
3406.00	86.97
3405.00	86.54
3404.00	86.10
3403.00	85.67
3402.00	85.25
3401.00	84.81
3400.00	84.34
3399.00	83.84
3398.00	83.33
3397.00	82.82
3396.00	82.30
3395.00	81.76
3394.00	81.17
3393.00	80.53
3392.00	79.87
3391.00	79.24
3390.00	78.64
3389.00	78.07
3388.00	77.47
3387.00	76.82
3386.00	76.10
3385.00	75.33
3384.00	74.55
3383.00	73.81
3382.00	73.12
3381.00	72.42
3380.00	71.65
3379.00	70.81
3378.00	69.91
3377.00	68.97
3376.00	68.00
3375.00	67.03
3374.00	66.05
3373.00	65.07
3372.00	64.07
3371.00	63.05
3370.00	62.02
3369.00	60.98
3368.00	59.94
3367.00	58.88
3366.00	57.77
3365.00	56.60
3364.00	55.37
3363.00	54.11
3362.00	52.85
3361.00	51.59
3360.00	50.34
3359.00	49.06
3358.00	47.77
3357.00	46.44
3356.00	45.09
3355.00	43.73
3354.00	42.38
3353.00	41.03
3352.00	39.69
3351.00	38.35
3350.00	37.02
3349.00	35.72
3348.00	34.45
3347.00	33.23
3346.00	32.02
3345.00	30.82
3344.00	29.61
3343.00	28.42
3342.00	27.24
3341.00	26.09
3340.00	25.01
3339.00	24.01
3338.00	23.08
3337.00	22.20
3336.00	21.35
3335.00	20.50
3334.00	19.67
3333.00	18.89
3332.00	18.17
3331.00	17.54
3330.00	16.97
3329.00	16.45
3328.00	15.98
3327.00	15.58
3326.00	15.27
3325.00	15.03
3324.00	14.83
3323.00	14.68
3322.00	14.55
3321.00	14.44
3320.00	14.38
3319.00	14.37
3318.00	14.43
3317.00	14.52
3316.00	14.65
3315.00	14.82
3314.00	15.04
3313.00	15.34
3312.00	15.70
3311.00	16.09
3310.00	16.50
3309.00	16.94
3308.00	17.42
3307.00	17.90
3306.00	18.36
3305.00	18.83
3304.00	19.34
3303.00	19.90
3302.00	20.51
3301.00	21.13
3300.00	21.72
3299.00	22.25
3298.00	22.72
3297.00	23.16
3296.00	23.64
3295.00	24.18
3294.00	24.78
3293.00	25.39
3292.00	25.97
3291.00	26.51
3290.00	27.01
3289.00	27.48
3288.00	27.91
3287.00	28.31
3286.00	28.67
3285.00	29.01
3284.00	29.34
3283.00	29.64
3282.00	29.89
3281.00	30.10
3280.00	30.30
3279.00	30.50
3278.00	30.64
3277.00	30.70
3276.00	30.69
3275.00	30.65
3274.00	30.62
3273.00	30.58
3272.00	30.48
3271.00	30.29
3270.00	30.04
3269.00	29.75
3268.00	29.49
3267.00	29.27
3266.00	29.06
3265.00	28.86
3264.00	28.64
3263.00	28.42
3262.00	28.22
3261.00	28.07
3260.00	27.98
3259.00	27.92
3258.00	27.87
3257.00	27.79
3256.00	27.72
3255.00	27.70
3254.00	27.75
3253.00	27.88
3252.00	28.06
3251.00	28.27
3250.00	28.50
3249.00	28.78
3248.00	29.11
3247.00	29.50
3246.00	29.93
3245.00	30.36
3244.00	30.80
3243.00	31.27
3242.00	31.78
3241.00	32.34
3240.00	32.91
3239.00	33.47
3238.00	34.03
3237.00	34.58
3236.00	35.13
3235.00	35.68
3234.00	36.27
3233.00	36.91
3232.00	37.63
3231.00	38.42
3230.00	39.25
3229.00	40.05
3228.00	40.81
3227.00	41.55
3226.00	42.29
3225.00	43.07
3224.00	43.87
3223.00	44.68
3222.00	45.47
3221.00	46.24
3220.00	46.99
3219.00	47.69
3218.00	48.34
3217.00	48.95
3216.00	49.54
3215.00	50.11
3214.00	50.67
3213.00	51.20
3212.00	51.71
3211.00	52.22
3210.00	52.74
3209.00	53.24
3208.00	53.69
3207.00	54.08
3206.00	54.43
3205.00	54.75
3204.00	55.05
3203.00	55.33
3202.00	55.58
3201.00	55.81
3200.00	56.03
3199.00	56.22
3198.00	56.39
3197.00	56.52
3196.00	56.59
3195.00	56.61
3194.00	56.61
3193.00	56.61
3192.00	56.64
3191.00	56.65
3190.00	56.63
3189.00	56.56
3188.00	56.43
3187.00	56.29
3186.00	56.13
3185.00	55.98
3184.00	55.83
3183.00	55.66
3182.00	55.47
3181.00	55.28
3180.00	55.08
3179.00	54.88
3178.00	54.66
3177.00	54.43
3176.00	54.15
3175.00	53.83
3174.00	53.46
3173.00	53.06
3172.00	52.64
3171.00	52.24
3170.00	51.87
3169.00	51.50
3168.00	51.10
3167.00	50.65
3166.00	50.14
3165.00	49.61
3164.00	49.11
3163.00	48.62
3162.00	48.14
3161.00	47.63
3160.00	47.07
3159.00	46.48
3158.00	45.89
3157.00	45.28
3156.00	44.64
3155.00	43.96
3154.00	43.29
3153.00	42.67
3152.00	42.09
3151.00	41.53
3150.00	40.98
3149.00	40.46
3148.00	39.98
3147.00	39.53
3146.00	39.07
3145.00	38.58
3144.00	38.11
3143.00	37.69
3142.00	37.32
3141.00	36.99
3140.00	36.64
3139.00	36.27
3138.00	35.86
3137.00	35.45
3136.00	35.03
3135.00	34.63
3134.00	34.22
3133.00	33.81
3132.00	33.37
3131.00	32.92
3130.00	32.47
3129.00	32.03
3128.00	31.58
3127.00	31.12
3126.00	30.63
3125.00	30.12
3124.00	29.57
3123.00	28.98
3122.00	28.39
3121.00	27.81
3120.00	27.22
3119.00	26.62
3118.00	26.03
3117.00	25.46
3116.00	24.91
3115.00	24.36
3114.00	23.81
3113.00	23.30
3112.00	22.82
3111.00	22.34
3110.00	21.83
3109.00	21.32
3108.00	20.82
3107.00	20.36
3106.00	19.92
3105.00	19.50
3104.00	19.09
3103.00	18.67
3102.00	18.28
3101.00	17.93
3100.00	17.63
3099.00	17.34
3098.00	17.06
3097.00	16.82
3096.00	16.62
3095.00	16.45
3094.00	16.29
3093.00	16.17
3092.00	16.08
3091.00	16.00
3090.00	15.92
3089.00	15.87
3088.00	15.87
3087.00	15.90
3086.00	15.97
3085.00	16.08
3084.00	16.23
3083.00	16.40
3082.00	16.59
3081.00	16.81
3080.00	17.10
3079.00	17.44
3078.00	17.78
3077.00	18.13
3076.00	18.49
3075.00	18.91
3074.00	19.40
3073.00	19.92
3072.00	20.44
3071.00	20.93
3070.00	21.44
3069.00	22.02
3068.00	22.68
3067.00	23.36
3066.00	24.01
3065.00	24.64
3064.00	25.26
3063.00	25.91
3062.00	26.57
3061.00	27.26
3060.00	27.97
3059.00	28.70
3058.00	29.42
3057.00	30.13
3056.00	30.83
3055.00	31.52
3054.00	32.21
3053.00	32.87
3052.00	33.50
3051.00	34.12
3050.00	34.78
3049.00	35.45
3048.00	36.06
3047.00	36.61
3046.00	37.22
3045.00	37.93
3044.00	38.68
3043.00	39.34
3042.00	39.91
3041.00	40.52
3040.00	41.20
3039.00	41.93
3038.00	42.65
3037.00	43.34
3036.00	43.96
3035.00	44.37
3034.00	44.55
3033.00	44.66
3032.00	44.91
3031.00	45.36
3030.00	45.92
3029.00	46.48
3028.00	46.98
3027.00	47.39
3026.00	47.73
3025.00	48.04
3024.00	48.40
3023.00	48.83
3022.00	49.30
3021.00	49.78
3020.00	50.22
3019.00	50.61
3018.00	50.96
3017.00	51.33
3016.00	51.72
3015.00	52.12
3014.00	52.49
3013.00	52.83
3012.00	53.16
3011.00	53.49
3010.00	53.82
3009.00	54.17
3008.00	54.53
3007.00	54.84
3006.00	55.07
3005.00	55.28
3004.00	55.53
3003.00	55.84
3002.00	56.14
3001.00	56.37
3000.00	56.53
2999.00	56.66
2998.00	56.81
2997.00	56.99
2996.00	57.17
2995.00	57.33
2994.00	57.44
2993.00	57.49
2992.00	57.52
2991.00	57.55
2990.00	57.59
2989.00	57.59
2988.00	57.54
2987.00	57.45
2986.00	57.34
2985.00	57.23
2984.00	57.12
2983.00	57.00
2982.00	56.87
2981.00	56.74
2980.00	56.61
2979.00	56.50
2978.00	56.40
2977.00	56.27
2976.00	56.12
2975.00	55.95
2974.00	55.80
2973.00	55.69
2972.00	55.62
2971.00	55.62
2970.00	55.76
2969.00	56.04
2968.00	56.40
2967.00	56.70
2966.00	56.85
2965.00	56.86
2964.00	56.81
2963.00	56.76
2962.00	56.80
2961.00	56.97
2960.00	57.25
2959.00	57.50
2958.00	57.63
2957.00	57.65
2956.00	57.64
2955.00	57.67
2954.00	57.73
2953.00	57.82
2952.00	57.91
2951.00	57.96
2950.00	57.96
2949.00	57.90
2948.00	57.83
2947.00	57.77
2946.00	57.73
2945.00	57.67
2944.00	57.57
2943.00	57.41
2942.00	57.19
2941.00	56.96
2940.00	56.75
2939.00	56.56
2938.00	56.39
2937.00	56.24
2936.00	56.09
2935.00	55.96
2934.00	55.87
2933.00	55.82
2932.00	55.84
2931.00	55.93
2930.00	56.11
2929.00	56.37
2928.00	56.69
2927.00	57.02
2926.00	57.37
2925.00	57.78
2924.00	58.29
2923.00	58.86
2922.00	59.47
2921.00	60.08
2920.00	60.69
2919.00	61.30
2918.00	61.91
2917.00	62.55
2916.00	63.21
2915.00	63.88
2914.00	64.54
2913.00	65.19
2912.00	65.84
2911.00	66.45
2910.00	67.04
2909.00	67.61
2908.00	68.15
2907.00	68.66
2906.00	69.14
2905.00	69.62
2904.00	70.09
2903.00	70.55
2902.00	70.99
2901.00	71.42
2900.00	71.85
2899.00	72.26
2898.00	72.63
2897.00	72.97
2896.00	73.30
2895.00	73.66
2894.00	74.05
2893.00	74.44
2892.00	74.79
2891.00	75.10
2890.00	75.36
2889.00	75.64
2888.00	75.93
2887.00	76.25
2886.00	76.56
2885.00	76.87
2884.00	77.19
2883.00	77.49
2882.00	77.75
2881.00	77.98
2880.00	78.21
2879.00	78.43
2878.00	78.66
2877.00	78.89
2876.00	79.12
2875.00	79.33
2874.00	79.50
2873.00	79.67
2872.00	79.85
2871.00	80.06
2870.00	80.27
2869.00	80.45
2868.00	80.63
2867.00	80.80
2866.00	81.00
2865.00	81.20
2864.00	81.39
2863.00	81.56
2862.00	81.69
2861.00	81.79
2860.00	81.86
2859.00	81.86
2858.00	81.82
2857.00	81.74
2856.00	81.64
2855.00	81.52
2854.00	81.37
2853.00	81.18
2852.00	80.94
2851.00	80.67
2850.00	80.46
2849.00	80.37
2848.00	80.45
2847.00	80.69
2846.00	81.07
2845.00	81.57
2844.00	82.15
2843.00	82.75
2842.00	83.33
2841.00	83.87
2840.00	84.34
2839.00	84.76
2838.00	85.13
2837.00	85.46
2836.00	85.79
2835.00	86.11
2834.00	86.42
2833.00	86.74
2832.00	87.04
2831.00	87.32
2830.00	87.56
2829.00	87.80
2828.00	88.03
2827.00	88.28
2826.00	88.53
2825.00	88.77
2824.00	89.00
2823.00	89.22
2822.00	89.42
2821.00	89.63
2820.00	89.86
2819.00	90.08
2818.00	90.29
2817.00	90.49
2816.00	90.66
2815.00	90.83
2814.00	91.00
2813.00	91.20
2812.00	91.41
2811.00	91.61
2810.00	91.78
2809.00	91.94
2808.00	92.12
2807.00	92.28
2806.00	92.43
2805.00	92.59
2804.00	92.78
2803.00	92.98
2802.00	93.15
2801.00	93.27
2800.00	93.36
2799.00	93.44
2798.00	93.53
2797.00	93.64
2796.00	93.76
2795.00	93.87
2794.00	93.95
2793.00	94.01
2792.00	94.06
2791.00	94.09
2790.00	94.11
2789.00	94.12
2788.00	94.13
2787.00	94.13
2786.00	94.10
2785.00	94.02
2784.00	93.92
2783.00	93.83
2782.00	93.74
2781.00	93.66
2780.00	93.58
2779.00	93.48
2778.00	93.35
2777.00	93.18
2776.00	93.00
2775.00	92.81
2774.00	92.60
2773.00	92.36
2772.00	92.10
2771.00	91.82
2770.00	91.53
2769.00	91.23
2768.00	90.90
2767.00	90.52
2766.00	90.07
2765.00	89.54
2764.00	88.97
2763.00	88.40
2762.00	87.82
2761.00	87.24
2760.00	86.66
2759.00	86.07
2758.00	85.49
2757.00	84.95
2756.00	84.47
2755.00	84.07
2754.00	83.75
2753.00	83.52
2752.00	83.40
2751.00	83.40
2750.00	83.53
2749.00	83.79
2748.00	84.16
2747.00	84.65
2746.00	85.24
2745.00	85.90
2744.00	86.59
2743.00	87.28
2742.00	87.97
2741.00	88.65
2740.00	89.31
2739.00	89.95
2738.00	90.57
2737.00	91.19
2736.00	91.79
2735.00	92.32
2734.00	92.79
2733.00	93.23
2732.00	93.66
2731.00	94.09
2730.00	94.51
2729.00	94.90
2728.00	95.24
2727.00	95.54
2726.00	95.80
2725.00	96.07
2724.00	96.37
2723.00	96.66
2722.00	96.90
2721.00	97.09
2720.00	97.25
2719.00	97.42
2718.00	97.62
2717.00	97.84
2716.00	98.09
2715.00	98.32
2714.00	98.51
2713.00	98.63
2712.00	98.72
2711.00	98.82
2710.00	98.94
2709.00	99.09
2708.00	99.24
2707.00	99.37
2706.00	99.48
2705.00	99.57
2704.00	99.65
2703.00	99.72
2702.00	99.78
2701.00	99.83
2700.00	99.87
2699.00	99.91
2698.00	99.95
2697.00	100.00
2696.00	100.05
2695.00	100.08
2694.00	100.09
2693.00	100.10
2692.00	100.11
2691.00	100.13
2690.00	100.14
2689.00	100.12
2688.00	100.08
2687.00	100.04
2686.00	100.00
2685.00	99.96
2684.00	99.90
2683.00	99.81
2682.00	99.68
2681.00	99.51
2680.00	99.33
2679.00	99.14
2678.00	98.92
2677.00	98.67
2676.00	98.41
2675.00	98.13
2674.00	97.85
2673.00	97.58
2672.00	97.32
2671.00	97.08
2670.00	96.84
2669.00	96.61
2668.00	96.39
2667.00	96.19
2666.00	95.99
2665.00	95.79
2664.00	95.58
2663.00	95.38
2662.00	95.17
2661.00	94.96
2660.00	94.76
2659.00	94.57
2658.00	94.40
2657.00	94.25
2656.00	94.14
2655.00	94.07
2654.00	94.02
2653.00	93.99
2652.00	93.97
2651.00	93.95
2650.00	93.94
2649.00	93.95
2648.00	94.02
2647.00	94.13
2646.00	94.28
2645.00	94.46
2644.00	94.65
2643.00	94.87
2642.00	95.11
2641.00	95.34
2640.00	95.56
2639.00	95.78
2638.00	95.99
2637.00	96.20
2636.00	96.39
2635.00	96.58
2634.00	96.79
2633.00	97.03
2632.00	97.26
2631.00	97.49
2630.00	97.68
2629.00	97.85
2628.00	98.01
2627.00	98.19
2626.00	98.38
2625.00	98.58
2624.00	98.78
2623.00	98.97
2622.00	99.14
2621.00	99.30
2620.00	99.44
2619.00	99.57
2618.00	99.68
2617.00	99.79
2616.00	99.89
2615.00	99.99
2614.00	100.10
2613.00	100.21
2612.00	100.31
2611.00	100.40
2610.00	100.48
2609.00	100.55
2608.00	100.63
2607.00	100.70
2606.00	100.76
2605.00	100.81
2604.00	100.85
2603.00	100.87
2602.00	100.88
2601.00	100.89
2600.00	100.90
2599.00	100.92
2598.00	100.94
2597.00	100.97
2596.00	100.99
2595.00	100.99
2594.00	100.98
2593.00	100.98
2592.00	100.99
2591.00	100.99
2590.00	100.98
2589.00	100.96
2588.00	100.93
2587.00	100.90
2586.00	100.87
2585.00	100.83
2584.00	100.78
2583.00	100.73
2582.00	100.67
2581.00	100.60
2580.00	100.51
2579.00	100.45
2578.00	100.43
2577.00	100.44
2576.00	100.45
2575.00	100.43
2574.00	100.40
2573.00	100.38
2572.00	100.39
2571.00	100.40
2570.00	100.38
2569.00	100.31
2568.00	100.23
2567.00	100.16
2566.00	100.12
2565.00	100.09
2564.00	100.06
2563.00	100.02
2562.00	99.98
2561.00	99.94
2560.00	99.89
2559.00	99.84
2558.00	99.77
2557.00	99.71
2556.00	99.66
2555.00	99.60
2554.00	99.53
2553.00	99.45
2552.00	99.36
2551.00	99.27
2550.00	99.19
2549.00	99.11
2548.00	99.05
2547.00	98.98
2546.00	98.93
2545.00	98.89
2544.00	98.87
2543.00	98.88
2542.00	98.90
2541.00	98.92
2540.00	98.96
2539.00	99.01
2538.00	99.05
2537.00	99.08
2536.00	99.10
2535.00	99.14
2534.00	99.19
2533.00	99.26
2532.00	99.34
2531.00	99.41
2530.00	99.47
2529.00	99.52
2528.00	99.57
2527.00	99.61
2526.00	99.64
2525.00	99.67
2524.00	99.71
2523.00	99.76
2522.00	99.83
2521.00	99.88
2520.00	99.91
2519.00	99.92
2518.00	99.93
2517.00	99.94
2516.00	99.94
2515.00	99.92
2514.00	99.90
2513.00	99.87
2512.00	99.87
2511.00	99.89
2510.00	99.94
2509.00	99.99
2508.00	100.00
2507.00	100.01
2506.00	100.02
2505.00	100.03
2504.00	100.03
2503.00	100.02
2502.00	99.99
2501.00	99.94
2500.00	99.89
2499.00	99.84
2498.00	99.81
2497.00	99.78
2496.00	99.76
2495.00	99.76
2494.00	99.76
2493.00	99.76
2492.00	99.75
2491.00	99.73
2490.00	99.72
2489.00	99.72
2488.00	99.73
2487.00	99.73
2486.00	99.74
2485.00	99.75
2484.00	99.77
2483.00	99.78
2482.00	99.78
2481.00	99.76
2480.00	99.72
2479.00	99.68
2478.00	99.65
2477.00	99.64
2476.00	99.64
2475.00	99.66
2474.00	99.70
2473.00	99.75
2472.00	99.80
2471.00	99.83
2470.00	99.86
2469.00	99.88
2468.00	99.91
2467.00	99.95
2466.00	99.99
2465.00	100.02
2464.00	100.05
2463.00	100.08
2462.00	100.11
2461.00	100.14
2460.00	100.17
2459.00	100.19
2458.00	100.21
2457.00	100.23
2456.00	100.24
2455.00	100.26
2454.00	100.31
2453.00	100.38
2452.00	100.46
2451.00	100.52
2450.00	100.55
2449.00	100.55
2448.00	100.54
2447.00	100.53
2446.00	100.54
2445.00	100.55
2444.00	100.56
2443.00	100.57
2442.00	100.56
2441.00	100.56
2440.00	100.57
2439.00	100.59
2438.00	100.61
2437.00	100.60
2436.00	100.56
2435.00	100.51
2434.00	100.47
2433.00	100.46
2432.00	100.46
2431.00	100.47
2430.00	100.49
2429.00	100.50
2428.00	100.51
2427.00	100.51
2426.00	100.50
2425.00	100.49
2424.00	100.50
2423.00	100.53
2422.00	100.56
2421.00	100.56
2420.00	100.52
2419.00	100.48
2418.00	100.44
2417.00	100.43
2416.00	100.44
2415.00	100.45
2414.00	100.45
2413.00	100.44
2412.00	100.42
2411.00	100.39
2410.00	100.37
2409.00	100.35
2408.00	100.35
2407.00	100.34
2406.00	100.33
2405.00	100.32
2404.00	100.31
2403.00	100.31
2402.00	100.32
2401.00	100.33
2400.00	100.33
2399.00	100.32
2398.00	100.31
2397.00	100.30
2396.00	100.29
2395.00	100.26
2394.00	100.25
2393.00	100.26
2392.00	100.29
2391.00	100.34
2390.00	100.36
2389.00	100.34
2388.00	100.29
2387.00	100.23
2386.00	100.21
2385.00	100.25
2384.00	100.32
2383.00	100.39
2382.00	100.44
2381.00	100.45
2380.00	100.46
2379.00	100.47
2378.00	100.48
2377.00	100.47
2376.00	100.42
2375.00	100.35
2374.00	100.29
2373.00	100.23
2372.00	100.17
2371.00	100.12
2370.00	100.11
2369.00	100.17
2368.00	100.30
2367.00	100.46
2366.00	100.64
2365.00	100.76
2364.00	100.80
2363.00	100.79
2362.00	100.79
2361.00	100.82
2360.00	100.87
2359.00	100.89
2358.00	100.89
2357.00	100.91
2356.00	100.93
2355.00	100.92
2354.00	100.85
2353.00	100.72
2352.00	100.62
2351.00	100.74
2350.00	101.14
2349.00	101.63
2348.00	101.95
2347.00	101.93
2346.00	101.65
2345.00	101.34
2344.00	101.19
2343.00	101.22
2342.00	101.26
2341.00	101.28
2340.00	101.30
2339.00	101.28
2338.00	101.17
2337.00	101.01
2336.00	100.86
2335.00	100.79
2334.00	100.78
2333.00	100.79
2332.00	100.78
2331.00	100.76
2330.00	100.75
2329.00	100.71
2328.00	100.65
2327.00	100.59
2326.00	100.55
2325.00	100.51
2324.00	100.46
2323.00	100.42
2322.00	100.37
2321.00	100.31
2320.00	100.20
2319.00	100.09
2318.00	100.01
2317.00	99.97
2316.00	99.95
2315.00	99.91
2314.00	99.87
2313.00	99.80
2312.00	99.72
2311.00	99.60
2310.00	99.48
2309.00	99.36
2308.00	99.26
2307.00	99.17
2306.00	99.06
2305.00	98.94
2304.00	98.82
2303.00	98.71
2302.00	98.62
2301.00	98.52
2300.00	98.43
2299.00	98.33
2298.00	98.22
2297.00	98.10
2296.00	97.98
2295.00	97.87
2294.00	97.77
2293.00	97.67
2292.00	97.58
2291.00	97.48
2290.00	97.38
2289.00	97.28
2288.00	97.20
2287.00	97.12
2286.00	97.05
2285.00	96.98
2284.00	96.93
2283.00	96.90
2282.00	96.89
2281.00	96.90
2280.00	96.93
2279.00	96.98
2278.00	97.03
2277.00	97.09
2276.00	97.15
2275.00	97.24
2274.00	97.36
2273.00	97.53
2272.00	97.71
2271.00	97.91
2270.00	98.12
2269.00	98.33
2268.00	98.53
2267.00	98.71
2266.00	98.86
2265.00	99.01
2264.00	99.14
2263.00	99.28
2262.00	99.42
2261.00	99.56
2260.00	99.68
2259.00	99.77
2258.00	99.82
2257.00	99.84
2256.00	99.87
2255.00	99.92
2254.00	99.98
2253.00	100.04
2252.00	100.10
2251.00	100.15
2250.00	100.19
2249.00	100.23
2248.00	100.26
2247.00	100.29
2246.00	100.33
2245.00	100.37
2244.00	100.42
2243.00	100.44
2242.00	100.44
2241.00	100.42
2240.00	100.40
2239.00	100.39
2238.00	100.40
2237.00	100.40
2236.00	100.40
2235.00	100.40
2234.00	100.43
2233.00	100.47
2232.00	100.52
2231.00	100.55
2230.00	100.56
2229.00	100.55
2228.00	100.54
2227.00	100.53
2226.00	100.51
2225.00	100.50
2224.00	100.50
2223.00	100.51
2222.00	100.52
2221.00	100.53
2220.00	100.54
2219.00	100.57
2218.00	100.59
2217.00	100.58
2216.00	100.56
2215.00	100.53
2214.00	100.52
2213.00	100.51
2212.00	100.49
2211.00	100.46
2210.00	100.42
2209.00	100.40
2208.00	100.37
2207.00	100.34
2206.00	100.30
2205.00	100.26
2204.00	100.25
2203.00	100.25
2202.00	100.25
2201.00	100.22
2200.00	100.18
2199.00	100.13
2198.00	100.08
2197.00	100.01
2196.00	99.93
2195.00	99.86
2194.00	99.80
2193.00	99.75
2192.00	99.70
2191.00	99.65
2190.00	99.60
2189.00	99.56
2188.00	99.52
2187.00	99.48
2186.00	99.44
2185.00	99.40
2184.00	99.36
2183.00	99.30
2182.00	99.24
2181.00	99.19
2180.00	99.13
2179.00	99.08
2178.00	99.04
2177.00	99.00
2176.00	98.96
2175.00	98.91
2174.00	98.84
2173.00	98.76
2172.00	98.70
2171.00	98.68
2170.00	98.72
2169.00	98.79
2168.00	98.88
2167.00	98.95
2166.00	98.99
2165.00	99.02
2164.00	99.05
2163.00	99.10
2162.00	99.16
2161.00	99.21
2160.00	99.26
2159.00	99.30
2158.00	99.36
2157.00	99.42
2156.00	99.48
2155.00	99.55
2154.00	99.62
2153.00	99.69
2152.00	99.75
2151.00	99.79
2150.00	99.83
2149.00	99.87
2148.00	99.90
2147.00	99.92
2146.00	99.92
2145.00	99.92
2144.00	99.95
2143.00	100.02
2142.00	100.09
2141.00	100.12
2140.00	100.12
2139.00	100.10
2138.00	100.08
2137.00	100.10
2136.00	100.15
2135.00	100.20
2134.00	100.23
2133.00	100.24
2132.00	100.24
2131.00	100.24
2130.00	100.26
2129.00	100.26
2128.00	100.26
2127.00	100.24
2126.00	100.22
2125.00	100.19
2124.00	100.17
2123.00	100.15
2122.00	100.13
2121.00	100.11
2120.00	100.09
2119.00	100.07
2118.00	100.03
2117.00	99.98
2116.00	99.97
2115.00	99.99
2114.00	100.02
2113.00	100.02
2112.00	99.99
2111.00	99.95
2110.00	99.92
2109.00	99.91
2108.00	99.91
2107.00	99.92
2106.00	99.93
2105.00	99.94
2104.00	99.95
2103.00	99.97
2102.00	99.99
2101.00	99.98
2100.00	99.95
2099.00	99.92
2098.00	99.89
2097.00	99.85
2096.00	99.81
2095.00	99.79
2094.00	99.81
2093.00	99.84
2092.00	99.85
2091.00	99.82
2090.00	99.78
2089.00	99.74
2088.00	99.73
2087.00	99.73
2086.00	99.72
2085.00	99.70
2084.00	99.68
2083.00	99.66
2082.00	99.63
2081.00	99.61
2080.00	99.59
2079.00	99.57
2078.00	99.54
2077.00	99.51
2076.00	99.47
2075.00	99.46
2074.00	99.45
2073.00	99.44
2072.00	99.43
2071.00	99.42
2070.00	99.44
2069.00	99.49
2068.00	99.55
2067.00	99.59
2066.00	99.61
2065.00	99.58
2064.00	99.52
2063.00	99.45
2062.00	99.38
2061.00	99.33
2060.00	99.28
2059.00	99.22
2058.00	99.16
2057.00	99.11
2056.00	99.05
2055.00	98.98
2054.00	98.90
2053.00	98.81
2052.00	98.73
2051.00	98.68
2050.00	98.66
2049.00	98.63
2048.00	98.61
2047.00	98.60
2046.00	98.60
2045.00	98.61
2044.00	98.63
2043.00	98.67
2042.00	98.72
2041.00	98.77
2040.00	98.82
2039.00	98.87
2038.00	98.92
2037.00	98.96
2036.00	99.00
2035.00	99.03
2034.00	99.04
2033.00	99.05
2032.00	99.06
2031.00	99.08
2030.00	99.12
2029.00	99.14
2028.00	99.17
2027.00	99.20
2026.00	99.24
2025.00	99.29
2024.00	99.34
2023.00	99.40
2022.00	99.46
2021.00	99.53
2020.00	99.60
2019.00	99.66
2018.00	99.71
2017.00	99.74
2016.00	99.77
2015.00	99.81
2014.00	99.85
2013.00	99.87
2012.00	99.89
2011.00	99.91
2010.00	99.94
2009.00	99.97
2008.00	100.01
2007.00	100.04
2006.00	100.07
2005.00	100.09
2004.00	100.09
2003.00	100.08
[truncated: 1,603 more rows]
