# Supplementary material for: Electrochemical study of 2-amino-5-mercapto-1,3,4-thiadiazole in the absence and presence of p-benzoquinone: an efficient strategy for the electrosynthesis of new 1,3,4-thiadiazole derivatives
Source: RSC Adv. 2023 Jan 19;13(5):3083–94. doi: 10.1039/d2ra07250e (PMC9850745; doi:10.1039/d2ra07250e)
Supplement: RA-013-D2RA07250E-s002 [file RA-013-D2RA07250E-s002.zip › Original files of spectra/ATD/MS/ATD MS.xlsx]

## Sheet: ATD
	Scan 187 (2.075 min): TEST 991399.D\data.ms
	ATD
	m/z	Abundance
	40.1	3.02127
	41.1	19.4448
	42.1	17.7997
	43.1	47.8475
	44.1	16.7705
	45.1	18.7491
	46.1	6.62324
	47.1	7.67503
	48.1	1.98942
	49.1	0.448548
	50.1	1.17318
	51.1	1.88524
	52.1	0.657025
	53.1	1.76565
	54.1	3.75779
	55.1	22.2351
	56.2	7.39872
	57.1	79.4028
	58.1	9.75685
	59.1	30.3595
	60.1	28.852
	61.1	3.11096
	62.1	1.65921
	63.1	1.73044
	64	23.373
	65.1	2.30196
	66.1	3.12998
	67.1	8.88535
	68.2	3.90002
	69.1	17.4228
	70.1	5.12393
	71.2	13.5545
	72.1	1.52026
	73.1	4.27689
	74.1	31.3669
	75.1	3.16894
	76	27.0836
	77	10.5559
	78	3.26225
	79.1	4.218
	80.1	2.32733
	81.1	9.78674
	82.1	4.36929
	83.1	12.5471
	84.1	8.12255
	85.2	7.78736
	86.1	1.10829
	87.1	1.06073
	88	0.635169
	89.1	2.88085
	90.1	2.51214
	91.1	6.7383
	92.1	1.02732
	93.1	3.18162
	94.1	1.66113
	95.1	8.91252
	96.1	3.67807
	97.2	9.36096
	98.1	7.51377
	99.2	2.2159
	100.1	1.90789
	101.1	1.56182
	102.1	0.856329
	103.1	1.03231
	104.1	1.11769
	105.1	2.02747
	106.1	0.904456
	107.1	2.51667
	108.1	1.25301
	109.2	4.91557
	110.2	2.25304
	111.2	4.07305
	112.1	2.51939
	113.2	1.25981
	114.1	0.525325
	115.1	0.908306
	116.1	5.06776
	117.1	1.47123
	118.1	0.667896
	119.1	1.48142
	120.1	1.08236
	121.1	3.00315
	122.1	0.954282
	123.2	3.17256
	124.2	1.22923
	125.2	1.41336
	126.1	0.65827
	127.2	0.712173
	128	0.687486
	129.1	2.43061
	130.1	0.696093
	131.1	1.1186
	132.1	1.08236
	133	100
	134	5.84233
	135	11.1873
	136.1	1.25041
	137.1	2.34545
	138.2	1.15245
	139.1	0.86686
	140.2	0.426126
	141.1	0.629507
	142.1	0.226709
	143.1	0.907401
	144.1	0.38887
	145.1	1.5531
	146.1	0.588853
	147.1	2.1081
	148.1	1.69907
	149.2	1.69669
	150.1	0.619315
	151.2	1.07919
	152.2	1.49308
	153.2	0.652608
	154.1	0.354671
	155.1	0.651476
	156.1	0.486031
	157.1	0.773663
	158.1	1.0913
	159.1	0.974213
	160	0.848402
	161.1	1.23036
	162	0.593723
	163.2	0.674124
	164.2	0.403251
	165.1	0.829377
	166.1	0.779438
	167.1	0.503696
	168.1	0.296239
	169.1	0.440394
	170	0.186848
	171.1	1.21632
	172.1	0.428844
	173.1	0.458966
	174.2	0.182545
	175.2	0.45387
	176.1	0.213912
	177.1	0.381736
	178.2	0.329645
	179.1	0.517738
	180.2	0.472215
	181.2	0.331796
	182.1	0.283669
	183.1	0.483313
	184.1	0.201682
	185.2	0.81794
	186.1	0.227388
	187.2	0.245393
	188.1	0.153102
	189.1	0.268947
	190.1	0.395777
	191.2	0.345272
	192	0.535743
	193.1	0.513661
	194.1	0.468931
	195.1	0.279819
	196.1	0.180619
	197.2	0.428617
	198.1	0.176883
	199.1	0.581833
	200.1	0.237466
	201.2	0.289444
	202.1	0.132832
	203.1	0.184809
	204.2	0.131133
	205.2	0.338251
	206.2	0.314357
	207.2	0.424654
	208.1	0.683523
	209.1	0.480595
	210.1	0.279705
	211.2	1.09832
	212.2	0.286387
	213.2	0.927331
	214.1	0.498827
	215.2	0.28684
	216.1	0.179714
	217.1	0.221499
	218.2	0.227048
	219.2	0.677295
	220	3.68169
	221	4.4626
	222.1	1.55276
	223.1	1.27034
	224	0.412537
	225.2	0.909665
	226.1	0.26136
	227.2	0.525099
	228.2	0.259775
	229.2	0.282536
	230.1	0.108032
	231.2	0.119356
	232	0.349462
	233.1	0.185376
	234.1	0.646267
	235.2	0.411065
	236.2	4.3394
	237.2	1.98036
	238.2	0.542764
	239.3	2.39075
	240.2	0.517625
	241.2	0.387284
	242.2	0.246865
	243.2	0.233956
	244.1	0.103842
	245.2	0.266796
	246.2	0.244374
	247.3	0.818959
	248.2	0.307902
	249.3	0.178355
	250.2	1.12777
	251.2	0.545369
	252.3	0.250036
	253.2	0.524419
	254.2	0.283216
	255.2	0.950885
	256.1	0.459079
	257.3	0.46576
	258	0.154574
	259.2	0.193982
	260.3	0.812391
	261.3	0.403591
	262.3	1.23252
	263.2	0.591118
	264.3	3.86922
	265.3	1.81367
	266.2	0.487503
	267.2	0.582852
	268.2	0.211421
	269.2	0.321038
	270.2	0.157858
	271.3	0.358408
	272.2	0.0827792
	273.2	0.211534
	274.2	0.251395
	275.2	0.149818
	276.2	0.0400873
	277.2	0.0251395
	278.2	0.0266116
	279.2	0.0586589
	280.2	0.0351047
	281.2	0.128415
	282.2	0.073267
	283.2	0.266003
	284.2	0.279252
	285.3	0.193982
	286.2	0.0529968
	287.2	0.0191377
	288	0.0218555
	289.2	0.0463156
	290.3	0.0392946
	291.2	0.108711
	292.2	0.0952357
	293.3	0.278346
	294.2	0.256038
	295.2	0.419558
	296.1	0.129435
	297.2	0.0297824
	298.2	0.0178921
	299.3	0.0486937
	300.2	0.0445037
	301.2	0.133964
	302.2	0.108598
	303.2	0.232597
	304.2	0.165558
	305.1	0.126943
	306.2	0.0418992
	307.2	0.0170994
	308.2	0.0268381
	309.3	0.031028
	310.2	0.100332
	311.2	0.0456361
	312.2	0.170315
	313.3	0.0775701
	314.3	0.269627
	315.2	0.219574
	316.1	0.137814
	317.2	0.0313678
	318.2	0.0189113
	319.1	0.0357842
	320.3	0.0442773
	321.2	0.0288765
	322.2	0.121734
	323.3	0.0708889
	324.3	0.211534
	325.3	0.251395
	326.3	0.149818
	327.3	0.0400873
	328.3	0.0251395
	329.2	0.0266116
	330.2	0.0586589
	331.3	0.0351047
	332.2	0.128415
	333.1	0.073267
	334.3	0.266003
	335.3	0.279252
	336.3	0.193982
	337.3	0.0529968
	338.3	0.0191377
	339.3	0.0218555
	340.3	0.0463156
	341.3	0.0392946
	342.3	0.108711
	343.1	0.0952357
	344.1	0.278346
	345.2	0.256038
	346.2	0.419558
	347.2	0.129435
	348.2	0.0297824
	349.3	0.0178921
	350.3	0.0486937
	351.3	0.0445037
	352.3	0.133964
	353.3	0.108598
	354.3	0.0445037
	355.3	0.133964
	356.3	0.108598
	357.2	0.0489201
	358.3	0.218555
	359.1	0.103842
	360.1	0.277894
	361.1	0.156386
	362.3	0.149478
	363.2	0.038049
	364.4	0.019251
	365.3	0.0236674
	366.3	0.018798
	367.3	0.0197039
	368.4	0.0435978
	369.4	0.035218
	370.4	0.0345385
	371.4	0.0811938
	372.3	0.0546954
	373.2	0.234069
	374.3	0.088328
	375.2	0.34312
	376.4	0.18379
	377.3	0.178581
	378.2	0.0609237
	379.3	0.0194775
	380.3	0.0189113
	381.3	0.0228747
	382.4	0.0425786
	383.4	0.0746259
	384.3	0.0407668
	385.2	0.156612
	386.2	0.0687373
	387.1	0.232597
	388.1	0.165558
	389.1	0.126943
	390.1	0.0418992
	390.4	0.0170994
	391.3	0.0268381
	392.4	0.031028
	393.3	0.100332
	394.3	0.0456361
	395.4	0.170315
	396.4	0.0775701
	397.3	0.269627
	398.4	0.219574
	399.1	0.137814
	400.1	0.144043
	401.1	0.0688506
	402.2	0.0190245
	403.2	0.0183451
	404.4	0.0212893
	405.3	0.0279705
	406.1	0.0317075
	406.5	0.0653401
	407.3	0.063868
	408.3	0.0807409
	409.3	0.0466553
	410.3	0.0289897
	411.4	0.0340856
	412.4	0.0473348
	413.2	0.0485804
	414.1	0.062962
	415.2	0.0349915
	416.2	0.0254792
	417.1	0.0356709
	418.3	0.0668122
	418.5	0.025819
	419.2	0.0206099
	420.3	0.0334061
	421.4	0.0400873
	422.4	0.0412197
	423.4	0.0223085
	424.4	0.0176656
	425.4	0.0315943
	426.4	0.0315943
	427.3	0.0214026
	430.3	0.0209496
	431.4	0.144043
	432.4	0.0688506
	433.4	0.0190245
	434.4	0.0183451
	435.4	0.0212893
	436.2	0.0279705
	437.4	0.0317075
	438.4	0.0653401
	439.4	0.063868
	440.3	0.0807409
	441.3	0.0466553
	445.2	0.0289897
	446.2	0.0340856
	447.4	0.0473348
	448.4	0.0485804
	449.4	0.062962
	450.4	0.0349915
	451.4	0.0254792
	452.5	0.0356709
	453.5	0.0668122
	454.4	0.025819
